# Supplementary material for: 1-{2-[(2,4-Dichloro­benzyl­idene)amino]eth­yl}-3-methyl­imidazolium hexa­fluoro­phosphate
Source: Acta Crystallogr Sect E Struct Rep Online. 2009 Nov 4;65(Pt 12):o2972. doi: 10.1107/S1600536809045115 (PMC2972013; doi:10.1107/S1600536809045115)
Supplement: Supplementary file 1 [file e-65-o2972-sup1.cif]

##############################################################################
###                                                                        ###
###        Electronic paper (Acta Crystallographica Section E)             ###
###                                                                        ###
##############################################################################
#                                                                            #
# This CIF contains the data in a paper accepted for publication in Acta     #
# Crystallographica Section E. It conforms to the requirements of Notes      #
# for Authors for Section E, and has been peer reviewed under the auspices   #
# of the IUCr Commission on Journals.                                        #
#                                                                            #
# Full details of the Crystallographic Information File format               #
# are given in the paper "The Crystallographic Information File (CIF):       #
# a New Standard Archive File for Crystallography" by S. R. Hall, F. H.      #
# Allen and I. D. Brown [Acta Cryst. (1991), A47, 655-685].                  #
#                                                                            #
# The current version of the core CIF dictionary is obtainable from          #
# ftp://ftp.iucr.org/pub/cif_core.dic. The current version number is 2.4.    #
#                                                                            #
# Software is freely available for graphical display of the structure(s) in  #
# this CIF.  For information consult the CIF home page http://www.iucr.org/  #
# cif/home.html                                                              #
#                                                                            #
# This file may be used for bona fide research purposes within the           #
# scientific community so long as proper attribution is given to the journal # 
# article from which it was obtained.                                        #
#                                                                            #
##############################################################################
                                             
data_global
_audit_creation_method     SHELXL-97
_journal_date_recd_electronic     2009-09-26
_journal_date_accepted     2009-10-28
_journal_name_full     'Acta Crystallographica, Section E'
_journal_year     2009
_journal_volume     65
_journal_issue     12
_journal_page_first     o2972
_journal_page_last     o2972
_journal_paper_category     QO
_journal_coeditor_code     JJ2012
_publ_contact_author_name     'Y-Q Li'
_publ_contact_author_address
;
Department of Chemistry
Jinan University
Guangzhou 510632
People's Republic of China
;
_publ_contact_author_email     'tlyq@jnu.edu.cn'
_publ_contact_author_fax     ?
_publ_contact_author_phone     '+862085228537'
_publ_section_title
;
1-{2-[(2,4-Dichlorobenzylidene)amino]ethyl}-3-methylimidazolium
hexafluorophosphate
;
loop_
    _publ_author_name
    _publ_author_address
    'Liu, Jie'
;
Department of Chemistry
Jinan University
Guangzhou 510632
People's Republic of China
;
    'Li, Bin'
;
Department of Chemistry
Jinan University
Guangzhou 510632
People's Republic of China
;
    'Li, Yi-Qun'
;
Department of Chemistry
Jinan University
Guangzhou 510632
People's Republic of China
;
    'Zheng, Wen-Jie'
;
Department of Chemistry
Jinan University
Guangzhou 510632
People's Republic of China
;
data_I
_chemical_name_systematic
;
1-{2-[(2,4-Dichlorobenzylidene)amino]ethyl}-3-methylimidazolium
hexafluorophosphate
;
_chemical_name_common     ?
_chemical_formula_moiety     'C13 H14 Cl2 N3 +, F6 P -'
_chemical_formula_sum     'C13 H14 Cl2 F6 N3 P'
_chemical_formula_iupac     'C13 H14 Cl2 N3 +, P1 F6 -'
_chemical_formula_weight     428.14
_chemical_melting_point     ?
_symmetry_cell_setting     Triclinic
_symmetry_space_group_name_H-M     'P -1'
_symmetry_space_group_name_Hall     '-P 1'
loop_
    _symmetry_equiv_pos_as_xyz
    'x, y, z'
    '-x, -y, -z'
_cell_length_a     8.3465(13)
_cell_length_b     10.1419(16)
_cell_length_c     11.0310(17)
_cell_angle_alpha     78.899(2)
_cell_angle_beta     76.523(2)
_cell_angle_gamma     67.834(2)
_cell_volume     835.3(2)
_cell_formula_units_Z     2
_cell_measurement_reflns_used     5376
_cell_measurement_theta_min     2.68
_cell_measurement_theta_max     27.02
_cell_measurement_temperature     173(2)
_exptl_crystal_description     'block'
_exptl_crystal_colour     'colorless'
_exptl_crystal_size_max     0.32
_exptl_crystal_size_mid     0.24
_exptl_crystal_size_min     0.21
_exptl_crystal_density_diffrn     1.702
_exptl_crystal_density_meas     ?
_exptl_crystal_density_method     'not measured'
_exptl_crystal_F_000     432
_exptl_absorpt_coefficient_mu     0.549
_exptl_absorpt_correction_type     multi-scan
_exptl_absorpt_process_details     '(SADABS; Sheldrick, 1996)'
_exptl_absorpt_correction_T_min     0.8439
_exptl_absorpt_correction_T_max     0.8935
_exptl_special_details
;
;
_diffrn_ambient_temperature     173(2)
_diffrn_radiation_type     MoK\a
_diffrn_radiation_wavelength     0.71073
_diffrn_radiation_source     'fine-focus sealed tube'
_diffrn_radiation_monochromator     graphite
_diffrn_measurement_device_type     'Bruker SMART CCD area-detector'
_diffrn_measurement_method     '\f and \w'
_diffrn_detector_area_resol_mean     ?
_diffrn_reflns_number     3566
_diffrn_reflns_av_R_equivalents     0.0000
_diffrn_reflns_av_sigmaI/netI     0.0225
_diffrn_reflns_theta_min     1.91
_diffrn_reflns_theta_max     27.02
_diffrn_reflns_theta_full     27.02
_diffrn_measured_fraction_theta_max     0.975
_diffrn_measured_fraction_theta_full     0.975
_diffrn_reflns_limit_h_min     -10
_diffrn_reflns_limit_h_max     10
_diffrn_reflns_limit_k_min     -12
_diffrn_reflns_limit_k_max     12
_diffrn_reflns_limit_l_min     -14
_diffrn_reflns_limit_l_max     13
_diffrn_standards_number     ?
_diffrn_standards_interval_count     ?
_diffrn_standards_interval_time     ?
_diffrn_standards_decay_%     ?
_refine_special_details
;
Refinement of <i>F</i>^2^ against ALL reflections. The weighted <i>R</i>-factor
<i>wR</i> and goodness of fit <i>S</i> are based on <i>F</i>^2^, conventional
<i>R</i>-factors <i>R</i> are based on <i>F</i>, with <i>F</i> set to zero for
negative <i>F</i>^2^. The threshold expression of <i>F</i>^2^ >
\s(<i>F</i>^2^) is used only for calculating <i>R</i>-factors(gt) <i>etc</i>.
and is not relevant to the choice of reflections for refinement.
<i>R</i>-factors based on <i>F</i>^2^ are statistically about twice as large
as those based on <i>F</i>, and <i>R</i>- factors based on ALL data will be
even larger.
;
_reflns_number_total     3566
_reflns_number_gt     3151
_reflns_threshold_expression     I>2\s(I)
_refine_ls_structure_factor_coef     Fsqd
_refine_ls_matrix_type     full
_refine_ls_R_factor_all     0.0352
_refine_ls_R_factor_gt     0.0308
_refine_ls_wR_factor_gt     0.0876
_refine_ls_wR_factor_ref     0.0930
_refine_ls_goodness_of_fit_ref     1.104
_refine_ls_restrained_S_all     1.104
_refine_ls_number_reflns     3566
_refine_ls_number_parameters     227
_refine_ls_number_restraints     0
_refine_ls_hydrogen_treatment     constr
_refine_ls_weighting_scheme     calc
_refine_ls_weighting_details
          'calc w=1/[\s^2^(Fo^2^)+(0.047P)^2^+0.3955P] where P=(Fo^2^+2Fc^2^)/3'
_atom_sites_solution_hydrogens     geom
_atom_sites_solution_primary     direct
_atom_sites_solution_secondary     difmap
_refine_ls_shift/su_max     0.001
_refine_ls_shift/su_mean     0.000
_refine_diff_density_max     0.252
_refine_diff_density_min     -0.340
_refine_ls_extinction_method     none
_refine_ls_extinction_coef     ?
loop_
    _atom_type_symbol
    _atom_type_description
    _atom_type_scat_dispersion_real
    _atom_type_scat_dispersion_imag
    _atom_type_scat_source
    'C' 'C' 0.0033 0.0016
                         'International Tables Vol C Tables 4.2.6.8 and 6.1.1.4'
    'H' 'H' 0.0000 0.0000
                         'International Tables Vol C Tables 4.2.6.8 and 6.1.1.4'
    'N' 'N' 0.0061 0.0033
                         'International Tables Vol C Tables 4.2.6.8 and 6.1.1.4'
    'F' 'F' 0.0171 0.0103
                         'International Tables Vol C Tables 4.2.6.8 and 6.1.1.4'
    'Cl' 'Cl' 0.1484 0.1585
                         'International Tables Vol C Tables 4.2.6.8 and 6.1.1.4'
    'P' 'P' 0.1023 0.0942
                         'International Tables Vol C Tables 4.2.6.8 and 6.1.1.4'
_computing_data_collection     '<i>SMART</i> (Bruker, 2002)'
_computing_cell_refinement     '<i>SAINT</i> (Bruker, 2002)'
_computing_data_reduction     '<i>SAINT</i> (Bruker, 2002)'
_computing_structure_solution     '<i>SHELXS97</i> (Sheldrick, 2008)'
_computing_structure_refinement     '<i>SHELXL97</i> (Sheldrick, 2008)'
_computing_molecular_graphics     '<i>SHELXTL</i> (Sheldrick, 2008)'
_computing_publication_material     '<i>SHELXTL</i> (Sheldrick, 2008)'
loop_
    _atom_site_type_symbol
    _atom_site_label
    _atom_site_fract_x
    _atom_site_fract_y
    _atom_site_fract_z
    _atom_site_U_iso_or_equiv
    _atom_site_adp_type
    _atom_site_calc_flag
    _atom_site_refinement_flags
    _atom_site_occupancy
    _atom_site_disorder_assembly
    _atom_site_disorder_group
    C C1 0.3066(2) 0.34376(17) 0.75848(15) 0.0220(3) Uani d . 1 . .
    C C2 0.3555(2) 0.30042(17) 0.87666(15) 0.0227(3) Uani d . 1 . .
    C C3 0.4986(2) 0.17904(17) 0.90058(15) 0.0241(3) Uani d . 1 . .
    H H3 0.5296 0.1513 0.9817 0.029 Uiso calc R 1 . .
    C C4 0.5944(2) 0.09983(17) 0.80205(16) 0.0240(3) Uani d . 1 . .
    C C5 0.5499(2) 0.13684(18) 0.68374(16) 0.0270(3) Uani d . 1 . .
    H H5 0.6167 0.0796 0.6180 0.032 Uiso calc R 1 . .
    C C6 0.4071(2) 0.25808(18) 0.66287(15) 0.0257(3) Uani d . 1 . .
    H H6 0.3761 0.2841 0.5818 0.031 Uiso calc R 1 . .
    C C7 0.1562(2) 0.47512(17) 0.73301(15) 0.0237(3) Uani d . 1 . .
    H H7 0.0901 0.5323 0.7989 0.028 Uiso calc R 1 . .
    C C8 -0.0351(2) 0.64629(18) 0.61084(16) 0.0283(4) Uani d . 1 . .
    H H8A -0.0911 0.6807 0.6939 0.034 Uiso calc R 1 . .
    H H8B -0.1235 0.6282 0.5765 0.034 Uiso calc R 1 . .
    C C9 0.0251(2) 0.76060(18) 0.52316(16) 0.0297(4) Uani d . 1 . .
    H H9A -0.0739 0.8533 0.5247 0.036 Uiso calc R 1 . .
    H H9B 0.1211 0.7719 0.5539 0.036 Uiso calc R 1 . .
    C C10 0.0061(2) 0.79621(17) 0.29722(15) 0.0244(3) Uani d . 1 . .
    H H10 -0.1003 0.8765 0.3020 0.029 Uiso calc R 1 . .
    C C11 0.2433(2) 0.62263(18) 0.22472(17) 0.0295(4) Uani d . 1 . .
    H H11 0.3313 0.5609 0.1688 0.035 Uiso calc R 1 . .
    C C12 0.2369(2) 0.61583(18) 0.34869(17) 0.0285(4) Uani d . 1 . .
    H H12 0.3197 0.5483 0.3968 0.034 Uiso calc R 1 . .
    C C13 0.0537(3) 0.7880(2) 0.06825(17) 0.0368(4) Uani d . 1 . .
    H H13A -0.0631 0.8627 0.0741 0.055 Uiso calc R 1 . .
    H H13B 0.0539 0.7081 0.0304 0.055 Uiso calc R 1 . .
    H H13C 0.1410 0.8276 0.0161 0.055 Uiso calc R 1 . .
    Cl Cl1 0.23667(6) 0.39837(5) 1.00213(4) 0.03149(12) Uani d . 1 . .
    Cl Cl2 0.78059(6) -0.04833(5) 0.82692(4) 0.03387(13) Uani d . 1 . .
    F F1 0.44475(17) 0.19348(17) 0.31806(17) 0.0655(4) Uani d . 1 . .
    F F2 0.58081(16) 0.32801(12) 0.36186(12) 0.0436(3) Uani d . 1 . .
    F F3 0.70635(18) 0.08681(13) 0.38373(11) 0.0492(3) Uani d . 1 . .
    F F4 0.82315(14) 0.21845(14) 0.22679(11) 0.0412(3) Uani d . 1 . .
    F F5 0.68843(16) 0.08228(12) 0.18313(11) 0.0423(3) Uani d . 1 . .
    F F6 0.56548(19) 0.32368(14) 0.15939(13) 0.0555(4) Uani d . 1 . .
    N N1 0.08759(18) 0.72527(14) 0.39294(13) 0.0243(3) Uani d . 1 . .
    N N2 0.09752(19) 0.73655(15) 0.19419(13) 0.0262(3) Uani d . 1 . .
    N N3 0.11363(19) 0.51306(15) 0.62537(13) 0.0263(3) Uani d . 1 . .
    P P1 0.63280(5) 0.20636(5) 0.27210(4) 0.02671(12) Uani d . 1 . .
loop_
    _atom_site_aniso_label
    _atom_site_aniso_U_11
    _atom_site_aniso_U_22
    _atom_site_aniso_U_33
    _atom_site_aniso_U_12
    _atom_site_aniso_U_13
    _atom_site_aniso_U_23
    C1 0.0223(7) 0.0219(8) 0.0212(7) -0.0075(6) -0.0039(6) -0.0016(6)
    C2 0.0239(7) 0.0235(8) 0.0204(7) -0.0080(6) -0.0019(6) -0.0049(6)
    C3 0.0259(8) 0.0241(8) 0.0227(8) -0.0088(6) -0.0070(6) -0.0002(6)
    C4 0.0216(7) 0.0178(7) 0.0298(8) -0.0042(6) -0.0047(6) -0.0016(6)
    C5 0.0284(8) 0.0242(8) 0.0259(8) -0.0062(7) -0.0016(6) -0.0070(6)
    C6 0.0280(8) 0.0272(8) 0.0204(7) -0.0075(7) -0.0048(6) -0.0027(6)
    C7 0.0235(8) 0.0223(8) 0.0233(8) -0.0057(6) -0.0038(6) -0.0031(6)
    C8 0.0278(8) 0.0279(9) 0.0233(8) -0.0011(7) -0.0079(6) -0.0032(6)
    C9 0.0379(9) 0.0236(8) 0.0257(8) -0.0038(7) -0.0120(7) -0.0050(6)
    C10 0.0256(8) 0.0197(7) 0.0260(8) -0.0053(6) -0.0062(6) -0.0019(6)
    C11 0.0259(8) 0.0229(8) 0.0361(9) -0.0073(7) 0.0005(7) -0.0053(7)
    C12 0.0217(8) 0.0223(8) 0.0373(9) -0.0034(6) -0.0060(7) -0.0013(7)
    C13 0.0491(11) 0.0397(10) 0.0220(8) -0.0165(9) -0.0065(8) -0.0017(7)
    Cl1 0.0345(2) 0.0313(2) 0.0223(2) -0.00086(17) -0.00639(16) -0.00879(16)
    Cl2 0.0295(2) 0.0252(2) 0.0392(2) 0.00147(16) -0.00988(17) -0.00417(17)
    F1 0.0325(7) 0.0723(10) 0.0967(12) -0.0247(7) 0.0080(7) -0.0315(9)
    F2 0.0411(6) 0.0347(6) 0.0488(7) -0.0033(5) -0.0004(5) -0.0202(5)
    F3 0.0676(9) 0.0348(6) 0.0269(6) -0.0002(6) -0.0056(5) -0.0010(5)
    F4 0.0279(6) 0.0566(7) 0.0404(6) -0.0150(5) 0.0001(5) -0.0158(5)
    F5 0.0519(7) 0.0373(6) 0.0390(6) -0.0120(5) -0.0087(5) -0.0140(5)
    F6 0.0626(9) 0.0399(7) 0.0548(8) 0.0017(6) -0.0332(7) 0.0033(6)
    N1 0.0253(7) 0.0194(6) 0.0269(7) -0.0046(5) -0.0080(5) -0.0027(5)
    N2 0.0282(7) 0.0245(7) 0.0249(7) -0.0092(6) -0.0028(5) -0.0028(5)
    N3 0.0277(7) 0.0235(7) 0.0244(7) -0.0038(6) -0.0072(5) -0.0024(5)
    P1 0.0213(2) 0.0254(2) 0.0292(2) -0.00174(17) -0.00511(16) -0.00594(17)
_geom_special_details
;
 All esds (except the esd in the dihedral angle between two l.s. planes)
 are estimated using the full covariance matrix.  The cell esds are taken
 into account individually in the estimation of esds in distances, angles
 and torsion angles; correlations between esds in cell parameters are only
 used when they are defined by crystal symmetry.  An approximate (isotropic)
 treatment of cell esds is used for estimating esds involving l.s. planes.
;
loop_
    _geom_bond_atom_site_label_1
    _geom_bond_atom_site_label_2
    _geom_bond_site_symmetry_2
    _geom_bond_distance
    _geom_bond_publ_flag
    C1 C2 . 1.397(2) ?
    C1 C6 . 1.401(2) ?
    C1 C7 . 1.479(2) ?
    C2 C3 . 1.387(2) ?
    C2 Cl1 . 1.7414(16) ?
    C3 C4 . 1.383(2) ?
    C3 H3 . 0.9500 ?
    C4 C5 . 1.383(2) ?
    C4 Cl2 . 1.7394(16) ?
    C5 C6 . 1.378(2) ?
    C5 H5 . 0.9500 ?
    C6 H6 . 0.9500 ?
    C7 N3 . 1.266(2) ?
    C7 H7 . 0.9500 ?
    C8 N3 . 1.462(2) ?
    C8 C9 . 1.521(3) ?
    C8 H8A . 0.9900 ?
    C8 H8B . 0.9900 ?
    C9 N1 . 1.474(2) ?
    C9 H9A . 0.9900 ?
    C9 H9B . 0.9900 ?
    C10 N2 . 1.324(2) ?
    C10 N1 . 1.330(2) ?
    C10 H10 . 0.9500 ?
    C11 C12 . 1.345(3) ?
    C11 N2 . 1.382(2) ?
    C11 H11 . 0.9500 ?
    C12 N1 . 1.380(2) ?
    C12 H12 . 0.9500 ?
    C13 N2 . 1.466(2) ?
    C13 H13A . 0.9800 ?
    C13 H13B . 0.9800 ?
    C13 H13C . 0.9800 ?
    F1 P1 . 1.5798(13) ?
    F2 P1 . 1.5991(12) ?
    F3 P1 . 1.6059(12) ?
    F4 P1 . 1.5945(12) ?
    F5 P1 . 1.6077(12) ?
    F6 P1 . 1.5903(13) ?
loop_
    _geom_angle_atom_site_label_1
    _geom_angle_atom_site_label_2
    _geom_angle_atom_site_label_3
    _geom_angle_site_symmetry_1
    _geom_angle_site_symmetry_3
    _geom_angle
    _geom_angle_publ_flag
    C2 C1 C6 . . 117.32(15) ?
    C2 C1 C7 . . 122.19(14) ?
    C6 C1 C7 . . 120.49(14) ?
    C3 C2 C1 . . 122.51(15) ?
    C3 C2 Cl1 . . 116.75(12) ?
    C1 C2 Cl1 . . 120.74(12) ?
    C4 C3 C2 . . 117.56(15) ?
    C4 C3 H3 . . 121.2 ?
    C2 C3 H3 . . 121.2 ?
    C3 C4 C5 . . 122.21(15) ?
    C3 C4 Cl2 . . 118.75(13) ?
    C5 C4 Cl2 . . 119.02(13) ?
    C6 C5 C4 . . 118.87(15) ?
    C6 C5 H5 . . 120.6 ?
    C4 C5 H5 . . 120.6 ?
    C5 C6 C1 . . 121.51(15) ?
    C5 C6 H6 . . 119.2 ?
    C1 C6 H6 . . 119.2 ?
    N3 C7 C1 . . 121.45(15) ?
    N3 C7 H7 . . 119.3 ?
    C1 C7 H7 . . 119.3 ?
    N3 C8 C9 . . 110.67(14) ?
    N3 C8 H8A . . 109.5 ?
    C9 C8 H8A . . 109.5 ?
    N3 C8 H8B . . 109.5 ?
    C9 C8 H8B . . 109.5 ?
    H8A C8 H8B . . 108.1 ?
    N1 C9 C8 . . 112.47(14) ?
    N1 C9 H9A . . 109.1 ?
    C8 C9 H9A . . 109.1 ?
    N1 C9 H9B . . 109.1 ?
    C8 C9 H9B . . 109.1 ?
    H9A C9 H9B . . 107.8 ?
    N2 C10 N1 . . 108.75(14) ?
    N2 C10 H10 . . 125.6 ?
    N1 C10 H10 . . 125.6 ?
    C12 C11 N2 . . 106.95(15) ?
    C12 C11 H11 . . 126.5 ?
    N2 C11 H11 . . 126.5 ?
    C11 C12 N1 . . 107.24(15) ?
    C11 C12 H12 . . 126.4 ?
    N1 C12 H12 . . 126.4 ?
    N2 C13 H13A . . 109.5 ?
    N2 C13 H13B . . 109.5 ?
    H13A C13 H13B . . 109.5 ?
    N2 C13 H13C . . 109.5 ?
    H13A C13 H13C . . 109.5 ?
    H13B C13 H13C . . 109.5 ?
    C10 N1 C12 . . 108.39(14) ?
    C10 N1 C9 . . 124.53(14) ?
    C12 N1 C9 . . 127.08(14) ?
    C10 N2 C11 . . 108.67(14) ?
    C10 N2 C13 . . 125.07(15) ?
    C11 N2 C13 . . 126.20(15) ?
    C7 N3 C8 . . 116.53(14) ?
    F1 P1 F6 . . 91.02(9) ?
    F1 P1 F4 . . 179.50(9) ?
    F6 P1 F4 . . 89.48(8) ?
    F1 P1 F2 . . 90.12(7) ?
    F6 P1 F2 . . 91.08(7) ?
    F4 P1 F2 . . 89.81(6) ?
    F1 P1 F3 . . 90.46(9) ?
    F6 P1 F3 . . 178.38(8) ?
    F4 P1 F3 . . 89.04(7) ?
    F2 P1 F3 . . 89.56(7) ?
    F1 P1 F5 . . 90.54(7) ?
    F6 P1 F5 . . 89.83(7) ?
    F4 P1 F5 . . 89.52(6) ?
    F2 P1 F5 . . 178.86(7) ?
    F3 P1 F5 . . 89.51(7) ?
loop_
    _geom_torsion_atom_site_label_1
    _geom_torsion_atom_site_label_2
    _geom_torsion_atom_site_label_3
    _geom_torsion_atom_site_label_4
    _geom_torsion_site_symmetry_1
    _geom_torsion_site_symmetry_2
    _geom_torsion_site_symmetry_3
    _geom_torsion_site_symmetry_4
    _geom_torsion
    _geom_torsion_publ_flag
    C6 C1 C2 C3 . . . . 0.9(2) ?
    C7 C1 C2 C3 . . . . -178.59(15) ?
    C6 C1 C2 Cl1 . . . . -179.03(12) ?
    C7 C1 C2 Cl1 . . . . 1.5(2) ?
    C1 C2 C3 C4 . . . . 0.0(2) ?
    Cl1 C2 C3 C4 . . . . 179.95(12) ?
    C2 C3 C4 C5 . . . . -1.1(2) ?
    C2 C3 C4 Cl2 . . . . 177.09(12) ?
    C3 C4 C5 C6 . . . . 1.1(3) ?
    Cl2 C4 C5 C6 . . . . -177.02(13) ?
    C4 C5 C6 C1 . . . . -0.1(3) ?
    C2 C1 C6 C5 . . . . -0.8(2) ?
    C7 C1 C6 C5 . . . . 178.67(15) ?
    C2 C1 C7 N3 . . . . 179.95(16) ?
    C6 C1 C7 N3 . . . . 0.5(2) ?
    N3 C8 C9 N1 . . . . 67.10(18) ?
    N2 C11 C12 N1 . . . . 0.05(19) ?
    N2 C10 N1 C12 . . . . -0.11(18) ?
    N2 C10 N1 C9 . . . . 179.91(15) ?
    C11 C12 N1 C10 . . . . 0.03(19) ?
    C11 C12 N1 C9 . . . . -179.99(16) ?
    C8 C9 N1 C10 . . . . 111.90(18) ?
    C8 C9 N1 C12 . . . . -68.1(2) ?
    N1 C10 N2 C11 . . . . 0.14(18) ?
    N1 C10 N2 C13 . . . . -177.43(15) ?
    C12 C11 N2 C10 . . . . -0.12(19) ?
    C12 C11 N2 C13 . . . . 177.41(16) ?
    C1 C7 N3 C8 . . . . -178.82(14) ?
    C9 C8 N3 C7 . . . . 113.18(17) ?
loop_
    _geom_hbond_atom_site_label_D
    _geom_hbond_atom_site_label_H
    _geom_hbond_atom_site_label_A
    _geom_hbond_site_symmetry_A
    _geom_hbond_distance_DH
    _geom_hbond_distance_HA
    _geom_hbond_distance_DA
    _geom_hbond_angle_DHA
    C7 H7 Cl1 . 0.95 2.69 3.0846(17) 105.8
    C12 H12 F2 . 0.95 2.48 3.239(2) 136.7
    C5 H5 F3 . 0.95 2.51 3.324(2) 143.4
    C11 H11 F6 . 0.95 2.46 3.275(2) 143.3
    C10 H10 F3 1_465 0.95 2.33 3.203(2) 152.4
    C10 H10 F5 1_465 0.95 2.54 3.373(2) 147.0
    C13 H13C F5 2_665 0.98 2.54 3.464(2) 157.7
