# Supplementary material for: 1-{2-[(2,4-Dichloro­benzyl­idene)amino]eth­yl}-3-methyl­imidazolium hexa­fluoro­phosphate
Source: Acta Crystallogr Sect E Struct Rep Online. 2009 Nov 4;65(Pt 12):o2972. doi: 10.1107/S1600536809045115 (PMC2972013; doi:10.1107/S1600536809045115)
Supplement: Supplementary file 2 [file e-65-o2972-Isup2.hkl]

# 
# h,k,l, Fc-squared, Fo-squared, sigma(Fo-squared) and status flag 
# 
data_I
_shelx_title ' 10121m in P-1' 
_shelx_refln_list_code          4 
_shelx_F_calc_maximum      132.14 
_exptl_crystal_F_000       432.00 
_reflns_d_resolution_high  0.7822 
 
loop_ 
 _symmetry_equiv_pos_as_xyz 
 'x, y, z' 
 '-x, -y, -z' 
 
_cell_length_a     8.3465 
_cell_length_b    10.1419 
_cell_length_c    11.0310 
_cell_angle_alpha  78.899 
_cell_angle_beta   76.523 
_cell_angle_gamma  67.834 
 
_shelx_F_squared_multiplier     1.000 
 
loop_ 
 _refln_index_h 
 _refln_index_k 
 _refln_index_l 
 _refln_F_squared_calc 
 _refln_F_squared_meas 
 _refln_F_squared_sigma 
 _refln_observed_status 
   1   0   0      447.74      528.08      8.89 o 
   2   0   0      331.01      362.73      6.22 o 
   3   0   0        9.91        8.37      0.55 o 
   4   0   0       42.89       47.90      1.31 o 
   5   0   0      548.07      530.57     13.02 o 
   6   0   0      394.19      383.98      7.15 o 
   7   0   0      144.28      128.29      4.24 o 
   8   0   0       69.94       70.59      2.21 o 
  -8   1   0       65.09       73.43      3.52 o 
  -7   1   0       14.69       14.58      0.86 o 
  -6   1   0       41.85       38.85      1.16 o 
  -5   1   0      159.06      147.86      2.59 o 
  -4   1   0        1.27        0.65      0.33 o 
  -3   1   0      926.04      940.80     12.80 o 
  -2   1   0        7.33        5.38      0.29 o 
  -1   1   0     5779.96     5397.01     77.85 o 
   0   1   0        4.00        0.36      0.10 o 
   1   1   0      125.99      128.34      2.51 o 
   2   1   0       22.61       34.09      0.89 o 
   3   1   0     3370.90     3438.76     49.41 o 
   4   1   0      162.20      159.86      2.56 o 
   5   1   0       24.38       16.65      0.67 o 
   6   1   0      248.46      261.63      5.93 o 
   7   1   0       59.07       62.70      1.54 o 
   8   1   0       31.65       25.76      4.14 o 
  -8   2   0       38.42       33.30      2.49 o 
  -7   2   0       19.70       18.63      1.78 o 
  -6   2   0       81.35       76.91      1.78 o 
  -5   2   0       28.44       26.93      0.92 o 
  -4   2   0        4.09        7.81      0.79 o 
  -3   2   0       52.32       79.43      1.52 o 
  -2   2   0     2818.75     3024.13     40.17 o 
  -1   2   0      439.04      464.55      6.43 o 
   1   2   0     3678.02     3816.89     51.79 o 
   2   2   0    12543.87    11237.97    181.06 o 
   3   2   0     1270.59     1204.90     17.69 o 
   4   2   0     3690.72     3777.86     50.11 o 
   5   2   0      806.58      825.46     11.41 o 
   6   2   0        2.09        1.36      0.47 o 
   7   2   0       47.45       51.55      1.70 o 
   8   2   0       49.67       40.28      1.60 o 
   9   2   0      149.56      159.12      3.84 o 
  -8   3   0      242.38      273.22      8.98 o 
  -7   3   0       58.23       58.81      3.19 o 
  -6   3   0       23.33       27.77      1.99 o 
  -5   3   0      175.22      182.80      3.18 o 
  -4   3   0      120.58      125.77      2.29 o 
  -3   3   0        2.47        8.71      0.52 o 
  -2   3   0      524.34      570.68      9.42 o 
  -1   3   0      456.52      418.31      5.92 o 
   0   3   0       24.78        4.55      0.76 o 
   1   3   0     1066.15     1094.83     14.73 o 
   2   3   0    12512.68    11577.65    186.48 o 
   3   3   0      185.46      237.57     12.45 o 
   4   3   0      803.98      782.10     13.11 o 
   5   3   0       11.85       12.72      0.58 o 
   6   3   0     2772.31     2710.41     44.05 o 
   7   3   0        0.53        1.11      0.64 o 
   8   3   0       48.23       49.81      2.19 o 
   9   3   0        2.21        4.08      1.63 o 
  10   3   0       10.84       13.29      1.68 o 
  -8   4   0       44.86       47.87      3.31 o 
  -7   4   0        5.23        3.60      1.68 o 
  -6   4   0     1132.40     1117.15     28.34 o 
  -5   4   0      173.02      170.74      4.29 o 
  -4   4   0      591.47      595.56      8.60 o 
  -3   4   0      188.66      194.89      3.20 o 
  -2   4   0     1311.69     1401.47     19.00 o 
  -1   4   0     1509.91     1746.15     23.45 o 
   0   4   0        4.67        1.64      0.37 o 
   1   4   0     1095.56     1284.93     17.29 o 
   2   4   0       75.20       79.75      1.35 o 
   3   4   0       40.87       35.89      1.11 o 
   4   4   0     2533.40     2648.96     42.88 o 
   5   4   0      708.50      669.95     11.64 o 
   6   4   0      422.81      423.90     11.75 o 
   7   4   0       58.93       64.90      1.96 o 
   8   4   0       67.53       61.13      2.03 o 
   9   4   0      145.21      145.08      3.66 o 
  10   4   0       63.90       67.12      2.47 o 
  -7   5   0      360.69      380.12     11.69 o 
  -6   5   0       48.67       42.37      2.83 o 
  -5   5   0      744.90      691.66     18.35 o 
  -4   5   0      145.05      154.05      2.83 o 
  -3   5   0      194.41      208.63      3.47 o 
  -2   5   0      511.96      546.28      7.85 o 
  -1   5   0      134.28      128.17      2.75 o 
   0   5   0      103.72       53.72      3.42 o 
   1   5   0       44.68       51.66      1.10 o 
   2   5   0       27.38       31.70      1.05 o 
   3   5   0       36.32       33.56      1.11 o 
   4   5   0     6588.61     6544.84    124.02 o 
   5   5   0      142.10      128.39      2.89 o 
   6   5   0       19.45       21.95      1.11 o 
   7   5   0       65.50       68.30      2.61 o 
   8   5   0      311.54      302.16      6.10 o 
   9   5   0        0.07       -0.27      0.94 o 
  10   5   0      199.51      212.74      5.02 o 
  -6   6   0       11.79       16.95      2.19 o 
  -5   6   0      342.65      342.09     10.37 o 
  -4   6   0      379.23      384.66     11.09 o 
  -3   6   0      244.98      259.48      4.25 o 
  -2   6   0     1534.40     1584.33     21.59 o 
  -1   6   0       57.05       67.21      1.50 o 
   0   6   0      179.80      140.58      2.99 o 
   1   6   0      534.54      562.43      7.99 o 
   2   6   0      628.07      626.11      8.79 o 
   3   6   0       58.36       66.39      1.79 o 
   4   6   0        7.69        9.44      1.30 o 
   5   6   0     1134.09     1155.55     19.40 o 
   6   6   0      595.27      616.65     10.95 o 
   7   6   0      108.43      109.23      2.84 o 
   8   6   0       40.31       38.58      1.65 o 
   9   6   0       92.66       90.57      2.77 o 
  10   6   0      184.46      194.39      4.78 o 
  -6   7   0       16.06       17.31      2.70 o 
  -5   7   0       70.90       62.65      3.61 o 
  -4   7   0        8.26        7.93      1.86 o 
  -3   7   0      331.72      297.77      8.96 o 
  -2   7   0      421.83      438.86      6.65 o 
  -1   7   0      100.40      100.81      2.06 o 
   0   7   0     1665.45     1236.69     38.48 o 
   1   7   0      159.06      194.26      3.99 o 
   2   7   0        0.31        1.08      0.57 o 
   3   7   0       13.03       15.82      2.34 o 
   4   7   0       65.34       69.83      1.99 o 
   5   7   0      176.15      178.53      3.89 o 
   6   7   0       70.88       60.17      1.95 o 
   7   7   0       73.74       68.94      2.20 o 
   8   7   0        4.09        3.32      1.62 o 
   9   7   0       18.11       22.23      3.63 o 
  10   7   0        1.46        1.75      1.21 o 
  -5   8   0        6.41        2.61      2.02 o 
  -4   8   0       32.44       39.24      2.88 o 
  -3   8   0       93.94       91.65      4.14 o 
  -2   8   0      164.86      153.96      5.47 o 
  -1   8   0     1974.65     2004.78     36.91 o 
   0   8   0       86.94       53.62      1.79 o 
   1   8   0      158.48      144.73      2.69 o 
   2   8   0      272.93      267.23      5.33 o 
   3   8   0        0.05       -0.51      0.51 o 
   4   8   0       92.25      102.24      2.67 o 
   5   8   0       50.08       56.02      1.90 o 
   6   8   0      868.59      855.32     14.98 o 
   7   8   0      156.34      158.33      3.85 o 
   8   8   0       16.24       15.13      1.24 o 
   9   8   0       15.77       15.49      1.44 o 
  -4   9   0      149.21      168.11      6.62 o 
  -3   9   0      306.04      324.72     10.15 o 
  -2   9   0       65.46       63.85      3.45 o 
  -1   9   0        0.90        0.81      0.88 o 
   0   9   0       62.27       27.35      1.80 o 
   1   9   0      443.59      407.35      7.74 o 
   2   9   0      999.16     1024.06     18.62 o 
   3   9   0      237.67      244.23      5.12 o 
   4   9   0      377.80      379.59      7.36 o 
   5   9   0      243.86      225.69      6.62 o 
   6   9   0       33.47       31.87      1.57 o 
   7   9   0       75.27       75.74      2.48 o 
   8   9   0      306.29      274.77      6.01 o 
   9   9   0       35.73       45.37      2.08 o 
  -2  10   0       14.86        8.36      2.04 o 
  -1  10   0       18.31       18.93      2.04 o 
   1  10   0      103.52       97.22      2.76 o 
   2  10   0      113.28      109.02      4.23 o 
   3  10   0      357.25      375.31      7.42 o 
   4  10   0      369.61      362.62      7.24 o 
   5  10   0        0.60        0.55      0.85 o 
   6  10   0       35.24       34.41      1.69 o 
   7  10   0       17.86       16.43      1.34 o 
   8  10   0      279.86      273.87      6.15 o 
   1  11   0       12.97       10.16      3.64 o 
   2  11   0       10.53        6.82      1.80 o 
   3  11   0       95.71      101.50      3.03 o 
   4  11   0        9.71        9.13      1.32 o 
   5  11   0      186.78      199.76      4.77 o 
   6  11   0       74.30       64.15      4.38 o 
   7  11   0        0.02        1.38      1.16 o 
   8  11   0        0.20       -0.51      1.66 o 
   2  12   0       74.14       80.39      2.75 o 
   3  12   0       22.47       28.79      2.21 o 
   4  12   0        3.68        2.40      1.24 o 
   5  12   0      124.21      119.15      3.56 o 
   6  12   0       15.03       13.46      2.54 o 
  -5 -12   1       59.34       60.87      2.49 o 
  -4 -12   1        1.81        1.28      1.20 o 
  -3 -12   1       13.19       14.68      3.97 o 
  -2 -12   1        3.69        2.94      1.95 o 
  -1 -12   1        2.02        0.90      2.17 o 
  -7 -11   1        0.65        1.03      1.18 o 
  -6 -11   1       14.30       15.76      1.66 o 
  -5 -11   1       75.02       78.44      2.69 o 
  -4 -11   1      152.71      152.17      3.97 o 
  -3 -11   1      235.98      261.97      5.80 o 
  -2 -11   1      110.97      114.14      3.25 o 
  -1 -11   1      273.12      280.43      8.81 o 
   0 -11   1       69.04       78.99      3.93 o 
  -8 -10   1      144.18      148.44      4.06 o 
  -7 -10   1       37.49       34.57      1.77 o 
  -6 -10   1      184.42      188.40      6.59 o 
  -5 -10   1      235.84      225.15      5.08 o 
  -4 -10   1        3.93        2.62      0.97 o 
  -3 -10   1       10.88       13.61      1.86 o 
  -2 -10   1       16.37       16.34      1.23 o 
  -1 -10   1      132.43      118.71      3.14 o 
   0 -10   1      272.32      266.63      8.33 o 
   1 -10   1       59.78       61.90      3.37 o 
   2 -10   1        3.32        1.80      1.78 o 
   3 -10   1        6.26        3.09      2.11 o 
  -9  -9   1        0.33       -0.61      1.14 o 
  -8  -9   1       35.83       27.73      1.64 o 
  -7  -9   1        0.01        0.59      0.98 o 
  -6  -9   1        1.14        0.31      0.88 o 
  -5  -9   1       40.84       36.96      1.64 o 
  -4  -9   1       13.15       12.33      1.26 o 
  -3  -9   1        0.51       -0.71      0.71 o 
  -2  -9   1      112.42      113.57      3.23 o 
  -1  -9   1        0.59       -0.02      0.78 o 
   0  -9   1      565.83      544.16      9.13 o 
   1  -9   1      672.54      650.68     12.02 o 
   2  -9   1      185.80      178.21      6.28 o 
   3  -9   1       11.37        5.64      1.89 o 
   4  -9   1       47.04       55.14      3.55 o 
  -9  -8   1       10.16       14.37      1.55 o 
  -8  -8   1        0.03       -0.18      1.00 o 
  -7  -8   1       45.77       34.64      1.60 o 
  -6  -8   1       74.17       74.21      2.35 o 
  -5  -8   1       52.93       49.32      1.80 o 
  -4  -8   1      455.97      449.44      8.37 o 
  -3  -8   1      107.93      101.12      2.63 o 
  -2  -8   1      819.78      817.12     14.17 o 
  -1  -8   1        1.75        2.07      0.89 o 
   0  -8   1      631.28      577.14     17.06 o 
   1  -8   1      162.97      156.82      3.75 o 
   2  -8   1       58.65       68.04      2.26 o 
   3  -8   1      378.60      389.61     11.48 o 
   4  -8   1        1.02        0.24      1.47 o 
   5  -8   1      174.04      180.77      6.95 o 
  -9  -7   1      133.61      131.26      3.59 o 
  -8  -7   1       32.49       31.31      1.54 o 
  -7  -7   1        0.69        1.93      0.86 o 
  -6  -7   1      772.46      738.05     13.04 o 
  -5  -7   1      105.33      112.24      3.24 o 
  -4  -7   1       49.72       53.59      7.21 o 
  -3  -7   1       10.55        9.32      0.78 o 
  -2  -7   1        2.79        3.35      0.64 o 
  -1  -7   1      161.43      146.90      2.63 o 
   0  -7   1     1054.76      867.11    128.11 o 
   1  -7   1      713.62      691.61     13.42 o 
   2  -7   1       14.79       16.77      1.16 o 
   3  -7   1       13.70       15.90      1.14 o 
   4  -7   1       80.15       71.73      3.67 o 
   5  -7   1      229.99      222.76      7.76 o 
   6  -7   1       59.16       56.27      3.61 o 
 -10  -6   1       28.66       29.24      1.78 o 
  -9  -6   1       30.69       27.15      1.58 o 
  -8  -6   1       12.62       12.15      1.23 o 
  -7  -6   1       36.72       33.31      1.46 o 
  -6  -6   1        6.99        4.02      0.81 o 
  -5  -6   1       15.22       20.34      1.62 o 
  -4  -6   1       47.01       49.25      1.57 o 
  -3  -6   1       32.04       28.67      1.87 o 
  -2  -6   1        0.91        0.68      0.36 o 
  -1  -6   1     1186.26     1276.58     17.41 o 
   0  -6   1      703.78      680.58     11.66 o 
   1  -6   1       37.66       37.01      1.07 o 
   2  -6   1       41.29       44.18      1.24 o 
   3  -6   1       30.08       25.28      2.05 o 
   4  -6   1      931.50      924.95     16.48 o 
   5  -6   1      179.06      171.17      6.30 o 
   6  -6   1      190.29      186.84      6.89 o 
 -10  -5   1       61.73       64.01      2.48 o 
  -9  -5   1        4.61        3.19      1.22 o 
  -8  -5   1       61.33       63.25      2.14 o 
  -7  -5   1      116.61      115.36      2.92 o 
  -6  -5   1      632.15      640.38     11.29 o 
  -5  -5   1      115.27       94.90      2.40 o 
  -4  -5   1      830.49      864.42     14.61 o 
  -3  -5   1      448.39      466.92      8.20 o 
  -2  -5   1     4539.23     4521.79     62.81 o 
  -1  -5   1      146.07      153.16      2.51 o 
   0  -5   1     1357.86     1364.31     22.42 o 
   1  -5   1        4.32        0.34      0.42 o 
   2  -5   1     1226.75     1242.67     22.91 o 
   3  -5   1       35.61       27.82      0.94 o 
   4  -5   1      786.65      753.11     13.49 o 
   5  -5   1       75.28       63.63      2.15 o 
   6  -5   1       92.88       92.48      4.32 o 
   7  -5   1      194.51      186.44      6.91 o 
 -10  -4   1       30.96       41.54      2.04 o 
  -9  -4   1        4.33        6.92      1.72 o 
  -8  -4   1      166.37      156.47      3.73 o 
  -7  -4   1       28.27       27.79      1.27 o 
  -6  -4   1       45.78       44.09      1.54 o 
  -5  -4   1       46.21       47.82      1.51 o 
  -4  -4   1     3067.15     3223.00     52.05 o 
  -3  -4   1      286.72      283.80      6.06 o 
  -2  -4   1        0.03        0.62      0.25 o 
  -1  -4   1      141.90      151.08      2.38 o 
   0  -4   1        2.31       -0.25      0.25 o 
   1  -4   1      295.97      329.13      5.89 o 
   2  -4   1       27.92       34.20      0.90 o 
   3  -4   1        7.49        5.74      0.55 o 
   4  -4   1      156.34      145.85      3.35 o 
   5  -4   1       26.97       28.72      1.38 o 
   6  -4   1       84.24       66.28      3.45 o 
   7  -4   1       18.66       16.02      1.99 o 
   8  -4   1       50.39       48.67      3.27 o 
 -10  -3   1        4.71        7.30      2.32 o 
  -9  -3   1      445.01      468.70      8.99 o 
  -8  -3   1        0.03        0.41      0.80 o 
  -7  -3   1       31.20       26.26      1.22 o 
  -6  -3   1       90.48      109.70      3.31 o 
  -5  -3   1     2472.51     2500.74     33.53 o 
  -4  -3   1     1411.61     1351.48     18.23 o 
  -3  -3   1      297.90      307.03      4.42 o 
  -2  -3   1      510.59      600.81      8.28 o 
  -1  -3   1      229.57      232.83      3.37 o 
   0  -3   1      630.28      667.75     11.07 o 
   1  -3   1     1080.43     1139.91     15.40 o 
   2  -3   1     3676.29     3999.94     53.02 o 
   3  -3   1        0.76        0.23      0.47 o 
   4  -3   1       30.54       41.53      2.14 o 
   5  -3   1      429.64      426.05      8.02 o 
   6  -3   1      417.24      397.86      7.72 o 
   7  -3   1       16.16       16.32      1.93 o 
   8  -3   1        0.33        0.55      1.51 o 
  -9  -2   1      135.09      144.19      5.49 o 
  -8  -2   1       18.18       17.86      1.16 o 
  -7  -2   1      602.69      626.01     14.91 o 
  -6  -2   1      821.55      836.48     17.06 o 
  -5  -2   1       77.44       75.77      1.64 o 
  -4  -2   1      431.32      406.28      5.80 o 
  -3  -2   1       41.71       46.36      3.50 o 
  -2  -2   1    16537.71    14057.32    267.62 o 
  -1  -2   1     3487.55     3479.89     46.91 o 
   0  -2   1     3663.11     3623.54     58.58 o 
   1  -2   1     2160.37     2098.25     27.98 o 
   2  -2   1      963.74     1047.44     14.18 o 
   3  -2   1     1259.60     1412.95     19.55 o 
   4  -2   1     1915.43     2017.40     35.63 o 
   5  -2   1       95.18       92.11      2.19 o 
   6  -2   1      971.24      935.55     16.39 o 
   7  -2   1        1.49        1.36      0.82 o 
   8  -2   1      121.82      114.51      4.77 o 
   9  -2   1        3.83        2.44      1.95 o 
  -9  -1   1      132.64      132.59      5.07 o 
  -8  -1   1        1.69        0.50      0.79 o 
  -7  -1   1       10.22        6.33      0.93 o 
  -6  -1   1       31.28       28.88      1.81 o 
  -5  -1   1      581.70      582.23     10.05 o 
  -4  -1   1     3515.19     3591.42     68.79 o 
  -3  -1   1      885.01      899.69     12.20 o 
  -2  -1   1      299.39      317.47      4.46 o 
  -1  -1   1     1305.98     1337.22     17.96 o 
   0  -1   1      412.91      454.14      7.55 o 
   1  -1   1       50.99       54.86      1.05 o 
   2  -1   1       51.32       45.77      0.87 o 
   3  -1   1     2692.43     3023.38     40.19 o 
   4  -1   1      135.00      168.04      2.74 o 
   5  -1   1      199.06      201.18      3.29 o 
   6  -1   1      249.32      254.77      4.14 o 
   7  -1   1      124.54      112.24      2.92 o 
   8  -1   1       65.92       58.52      2.09 o 
   9  -1   1       29.26       26.98      2.40 o 
  -8   0   1       51.46       30.89      2.11 o 
  -7   0   1      499.18      464.84     15.99 o 
  -6   0   1        0.62       -0.18      0.42 o 
  -5   0   1     2603.77     2644.83     38.17 o 
  -4   0   1      124.05      118.32      2.03 o 
  -3   0   1     1388.93     1394.22     18.73 o 
  -2   0   1       59.77       59.69      1.27 o 
  -1   0   1     1997.57     2029.40     33.05 o 
   0   0   1       40.20       41.61      1.69 o 
   1   0   1      239.63      272.74      4.68 o 
   2   0   1    10299.95     9242.46    329.75 o 
   3   0   1        0.36        0.47      0.31 o 
   4   0   1     1327.49     1361.67     18.40 o 
   5   0   1     1747.50     1889.91     25.45 o 
   6   0   1       73.39       68.67      3.12 o 
   7   0   1       89.15       89.20      1.96 o 
   8   0   1      305.31      315.87      6.43 o 
  -8   1   1       86.47       89.84      3.84 o 
  -7   1   1       26.82       16.53      1.69 o 
  -6   1   1       21.49       20.86      0.92 o 
  -5   1   1       43.42       41.51      1.11 o 
  -4   1   1      761.61      731.99     10.18 o 
  -3   1   1       18.27       12.42      0.79 o 
  -2   1   1     1138.87     1146.79     15.43 o 
  -1   1   1     8041.49     7431.87    121.11 o 
   0   1   1      107.80      128.97      2.29 o 
   1   1   1       90.99       94.98      1.40 o 
   2   1   1      541.99      550.54     10.60 o 
   4   1   1     1294.15     1293.37     17.46 o 
   5   1   1     1196.09     1222.91     16.67 o 
   6   1   1      120.05      122.85      2.29 o 
   7   1   1      104.50       94.29      2.78 o 
   8   1   1      111.11      107.60      2.84 o 
   9   1   1        2.89        4.57      1.42 o 
  -8   2   1        5.53        3.01      1.51 o 
  -7   2   1      218.94      205.44      6.43 o 
  -6   2   1      133.56      129.81      4.69 o 
  -5   2   1       12.45        9.87      0.84 o 
  -4   2   1      136.52      146.01      3.05 o 
  -3   2   1       68.61       78.58      2.00 o 
  -2   2   1      590.95      704.58      9.66 o 
  -1   2   1       37.34       27.38      0.61 o 
   0   2   1      462.67      508.39      6.97 o 
   1   2   1       37.55       38.77      0.83 o 
   2   2   1    17461.44    14666.31    195.41 o 
   3   2   1       11.36        5.21      0.49 o 
   4   2   1      930.33      998.03     13.56 o 
   5   2   1     1969.03     2057.68     27.61 o 
   6   2   1     1921.64     1950.36     26.32 o 
   7   2   1       27.75       29.18      1.44 o 
   9   2   1        0.05        1.02      1.14 o 
  10   2   1       55.55       65.56      3.21 o 
  -8   3   1       34.17       30.67      2.49 o 
  -6   3   1      433.79      429.62      8.26 o 
  -5   3   1      324.93      305.01      4.80 o 
  -4   3   1      321.38      317.19      5.96 o 
  -3   3   1     2971.69     3073.18     50.57 o 
  -2   3   1     1161.31     1146.97     19.18 o 
  -1   3   1      948.63     1006.28     13.63 o 
   0   3   1       12.00        8.09      0.69 o 
   1   3   1    10852.55     9999.02    163.52 o 
   2   3   1     5849.94     5649.59    147.20 o 
   3   3   1     1534.99     1522.18     20.44 o 
   4   3   1       35.40       24.36      0.66 o 
   5   3   1      517.63      536.03      7.59 o 
   6   3   1      611.95      607.95      8.65 o 
   7   3   1      516.86      532.64     19.45 o 
   8   3   1      366.64      356.93      7.10 o 
   9   3   1       83.07       87.52      2.59 o 
  10   3   1      152.43      150.12      5.32 o 
  -6   4   1        5.57        6.53      1.75 o 
  -5   4   1        2.04        0.52      0.74 o 
  -4   4   1      384.82      395.49      6.50 o 
  -3   4   1       60.91       63.07      1.69 o 
  -2   4   1      203.21      199.11      5.13 o 
  -1   4   1      239.79      252.28      3.78 o 
   0   4   1     1297.84     1393.65     18.74 o 
   1   4   1        6.82        6.09      0.58 o 
   2   4   1      131.33      124.94      1.96 o 
   3   4   1      110.25      100.77      2.17 o 
   4   4   1     3988.58     4135.96     66.51 o 
   5   4   1       96.26       89.37      1.64 o 
   6   4   1      425.71      428.70     12.55 o 
   7   4   1      146.86      150.86      3.41 o 
   8   4   1       15.43       15.24      1.06 o 
   9   4   1       31.19       29.59      1.52 o 
  10   4   1       39.58       47.24      2.74 o 
  -7   5   1       95.02       98.50      4.53 o 
  -6   5   1      289.16      311.55      9.79 o 
  -5   5   1      111.81      118.71      4.72 o 
  -4   5   1        1.89        0.02      0.71 o 
  -3   5   1      315.71      283.84      4.48 o 
  -2   5   1      667.52      705.59     12.27 o 
  -1   5   1      827.37      928.89     12.79 o 
   0   5   1       37.74       39.53      0.97 o 
   1   5   1      138.36      142.74      3.63 o 
   2   5   1      258.12      312.23      4.54 o 
   3   5   1        5.08        5.56      1.12 o 
   4   5   1      215.23      250.35      4.75 o 
   5   5   1     1070.51     1020.19     17.09 o 
   6   5   1       31.55       31.09      1.24 o 
   7   5   1        3.72        1.77      0.69 o 
   8   5   1       18.42       15.59      1.20 o 
   9   5   1       44.98       40.48      1.76 o 
  10   5   1      139.27      143.52      3.79 o 
  -5   6   1      118.78      125.09      5.10 o 
  -4   6   1       57.61       54.10      1.99 o 
  -3   6   1      303.09      301.35      6.02 o 
  -2   6   1      205.17      198.61      4.13 o 
  -1   6   1      109.58      103.14      1.98 o 
   0   6   1     2189.68     2227.87     29.91 o 
   1   6   1        5.08        3.71      0.54 o 
   2   6   1      737.43      730.21     12.44 o 
   3   6   1     2498.69     2574.90     34.40 o 
   4   6   1      611.72      644.73     11.14 o 
   5   6   1      774.76      788.88     13.53 o 
   6   6   1        0.01        0.92      0.64 o 
   7   6   1      115.20      120.53      3.00 o 
   8   6   1        1.22        0.51      0.76 o 
   9   6   1       92.77       98.75      2.89 o 
  10   6   1       11.94       10.18      2.20 o 
  -6   7   1      124.55      132.06      5.61 o 
  -4   7   1       38.75       35.27      2.58 o 
  -3   7   1      930.75      940.22     16.52 o 
  -2   7   1      132.74      136.00      4.86 o 
  -1   7   1      260.47      255.28      5.82 o 
   0   7   1      430.96      449.70      9.45 o 
   1   7   1        0.08        0.29      0.38 o 
   2   7   1      119.11      109.72      2.02 o 
   3   7   1       49.83       51.73      1.59 o 
   4   7   1       17.39       18.29      1.00 o 
   5   7   1      322.40      308.69      7.22 o 
   6   7   1     1262.42     1253.63     21.16 o 
   7   7   1       26.33       25.60      1.33 o 
   8   7   1       12.21       13.26      1.20 o 
   9   7   1        0.43        0.17      0.94 o 
  10   7   1       49.05       50.64      2.18 o 
  -5   8   1        9.01       13.56      2.41 o 
  -2   8   1       36.68       36.73      2.91 o 
  -1   8   1       42.28       41.01      1.62 o 
   0   8   1       65.61       58.75      1.53 o 
   1   8   1     1118.61     1116.74     18.97 o 
   2   8   1       69.72       61.82      1.87 o 
   3   8   1       81.69       80.70      2.26 o 
   4   8   1      378.19      389.41      7.33 o 
   5   8   1      156.61      155.57      3.60 o 
   6   8   1      160.81      161.97      3.79 o 
   7   8   1       20.98       21.20      1.30 o 
   8   8   1       66.00       69.18      2.35 o 
   9   8   1       50.62       53.04      2.13 o 
  10   8   1        5.29        5.73      1.69 o 
  -4   9   1      196.83      227.99      7.99 o 
  -3   9   1      151.61      170.64      6.28 o 
  -2   9   1       70.08       76.44      3.58 o 
  -1   9   1     1068.10     1099.36     27.53 o 
   0   9   1       12.10       12.12      1.27 o 
   1   9   1      209.37      208.66      4.42 o 
   2   9   1        0.09        0.20      0.88 o 
   3   9   1       33.69       27.58      1.35 o 
   4   9   1      691.12      704.12     12.53 o 
   5   9   1       80.31       82.31      2.46 o 
   6   9   1       67.61       70.56      2.30 o 
   7   9   1        0.20        0.38      0.84 o 
   8   9   1      275.22      262.67      5.80 o 
   9   9   1        1.47        0.93      1.29 o 
  -3  10   1       81.17      101.56      4.72 o 
  -2  10   1        3.69        7.91      1.87 o 
  -1  10   1      148.12      150.74      5.47 o 
   0  10   1       20.54       13.41      3.70 o 
   1  10   1      231.47      144.34      5.07 o 
   2  10   1       43.56       43.72      1.81 o 
   3  10   1       59.82       58.25      2.17 o 
   4  10   1      149.01      146.50      3.66 o 
   5  10   1       84.73       83.50      2.61 o 
   6  10   1       94.27       97.60      2.90 o 
   7  10   1        0.03       -0.86      0.93 o 
   8  10   1      245.91      235.64      5.46 o 
   9  10   1       37.07       34.57      2.07 o 
   1  11   1        0.95        2.43      1.41 o 
   2  11   1       64.43       65.42      2.32 o 
   3  11   1      117.96      119.36      3.30 o 
   4  11   1       20.27       21.50      1.48 o 
   5  11   1        2.98        1.06      1.39 o 
   6  11   1       17.28       20.40      1.48 o 
   7  11   1      251.02      252.44      8.91 o 
   8  11   1        7.76        4.38      1.36 o 
   2  12   1       18.46       20.44      2.04 o 
   3  12   1      170.40      188.72      4.67 o 
   4  12   1       42.20       44.76      2.16 o 
   5  12   1      177.32      188.54      4.74 o 
   6  12   1        9.85        4.18      1.32 o 
   7  12   1        5.25        5.04      1.75 o 
  -5 -12   2       79.31       71.39      4.02 o 
  -4 -12   2        6.98        9.52      3.43 o 
  -3 -12   2        6.90        5.64      2.17 o 
  -2 -12   2       22.95       21.90      2.58 o 
  -7 -11   2       17.88       16.59      2.47 o 
  -6 -11   2       35.30       39.86      2.01 o 
  -5 -11   2       11.71       15.77      2.43 o 
  -4 -11   2       16.28       17.78      2.89 o 
  -3 -11   2        0.32       -0.88      1.05 o 
  -2 -11   2       14.92       12.56      2.23 o 
  -1 -11   2      140.79      140.75      5.58 o 
   0 -11   2       22.66       19.24      2.17 o 
  -8 -10   2        0.91        1.91      1.26 o 
  -7 -10   2        8.67        9.58      1.43 o 
  -6 -10   2       65.19       66.00      2.43 o 
  -5 -10   2       10.05        6.55      1.23 o 
  -4 -10   2      684.60      678.25     12.42 o 
  -3 -10   2      210.10      224.56      5.05 o 
  -2 -10   2       66.38       68.59      2.33 o 
  -1 -10   2       12.20        8.92      1.81 o 
   1 -10   2       33.44       33.17      2.47 o 
   2 -10   2      110.74      119.25      5.14 o 
  -8  -9   2        5.92        2.82      1.33 o 
  -7  -9   2       28.78       25.90      1.54 o 
  -6  -9   2        7.61        8.49      1.25 o 
  -5  -9   2       31.68       23.17      1.36 o 
  -4  -9   2       62.06       66.02      2.23 o 
  -3  -9   2        1.95        0.53      0.83 o 
  -2  -9   2      196.05      190.03      4.28 o 
  -1  -9   2       46.26       38.94      1.60 o 
   0  -9   2        0.82        0.70      0.85 o 
   1  -9   2      138.70      131.00      3.48 o 
   2  -9   2       64.32       59.42      2.25 o 
   3  -9   2       94.71       85.13      4.27 o 
   4  -9   2        1.66        0.04      1.77 o 
  -9  -8   2        8.38        8.92      1.44 o 
  -8  -8   2        8.39       12.15      1.42 o 
  -7  -8   2       33.38       35.32      2.12 o 
  -6  -8   2       33.73       35.22      1.62 o 
  -5  -8   2       15.51       13.77      1.11 o 
  -4  -8   2        6.43        7.99      1.30 o 
  -3  -8   2      759.82      760.35     13.34 o 
  -2  -8   2      370.87      384.49      7.31 o 
  -1  -8   2        5.02        2.88      1.54 o 
   0  -8   2      840.29      816.14     11.66 o 
   1  -8   2       42.24       43.07      1.76 o 
   2  -8   2       37.41       31.40      1.59 o 
   3  -8   2      151.36      143.23      4.26 o 
   4  -8   2        6.94        5.65      2.02 o 
   5  -8   2      506.95      564.83     16.35 o 
  -9  -7   2        0.08        0.94      1.08 o 
  -8  -7   2       15.64       15.83      1.36 o 
  -7  -7   2       21.61       20.55      1.87 o 
  -6  -7   2        2.06        1.30      1.11 o 
  -5  -7   2      598.17      613.54     11.00 o 
  -4  -7   2       35.28       36.43      1.43 o 
  -3  -7   2      293.61      283.31      5.54 o 
  -2  -7   2      319.90      324.90      6.18 o 
  -1  -7   2      180.57      193.84      3.29 o 
   0  -7   2      642.83      599.52      8.70 o 
   1  -7   2       91.74       85.78      1.87 o 
   2  -7   2      932.40      893.19     15.86 o 
   3  -7   2      478.03      462.39      8.96 o 
   4  -7   2       91.90       94.27      2.87 o 
   5  -7   2        9.89        5.91      1.93 o 
   6  -7   2        0.16        0.22      1.86 o 
  -9  -6   2       55.80       56.58      2.25 o 
  -8  -6   2        0.83        1.33      0.90 o 
  -7  -6   2        5.65        3.87      0.86 o 
  -6  -6   2      125.47      125.77      3.12 o 
  -5  -6   2      101.80       98.69      2.55 o 
  -4  -6   2        1.93        1.75      0.75 o 
  -3  -6   2        1.25        0.55      0.49 o 
  -2  -6   2       84.30       81.92      1.63 o 
  -1  -6   2      263.26      277.08      4.30 o 
   0  -6   2       35.59       33.40      1.62 o 
   1  -6   2      604.76      618.15      8.87 o 
   2  -6   2      729.76      727.56     13.00 o 
   3  -6   2       60.26       61.62      2.06 o 
   4  -6   2        9.40        3.20      0.92 o 
   5  -6   2       11.47       12.04      1.35 o 
   6  -6   2       73.58       80.89      4.21 o 
  -9  -5   2       60.84       63.53      2.34 o 
  -8  -5   2       91.37       87.16      2.64 o 
  -7  -5   2        0.78        1.32      0.73 o 
  -6  -5   2        6.25        7.58      0.94 o 
  -5  -5   2       98.00       91.40      5.16 o 
  -4  -5   2      352.99      341.66      6.34 o 
  -3  -5   2      186.16      178.87      3.63 o 
  -2  -5   2      181.40      160.39      2.61 o 
  -1  -5   2       37.60       33.45      0.90 o 
   0  -5   2      748.69      765.01     12.89 o 
   1  -5   2        6.81        4.24      0.69 o 
   2  -5   2      179.99      172.86      2.92 o 
   3  -5   2      164.75      162.21      3.70 o 
   4  -5   2      629.93      607.74     11.18 o 
   5  -5   2        9.58       12.82      1.88 o 
   6  -5   2      532.35      526.28     14.94 o 
   7  -5   2       17.71       20.67      2.35 o 
  -9  -4   2      127.18      130.50      3.52 o 
  -8  -4   2      288.93      295.78      6.09 o 
  -7  -4   2       90.80       86.86      2.43 o 
  -6  -4   2      290.70      268.03      5.31 o 
  -5  -4   2      150.25      155.55      3.36 o 
  -4  -4   2       78.23       75.08      3.19 o 
  -3  -4   2      219.54      243.88      3.71 o 
  -2  -4   2      829.66      869.53     11.89 o 
  -1  -4   2      691.81      704.12      9.72 o 
   0  -4   2        0.53        1.96      0.92 o 
   1  -4   2     2660.19     2818.56     37.59 o 
   2  -4   2       80.02       63.68      1.34 o 
   3  -4   2       77.69       65.63      1.42 o 
   4  -4   2      157.22      157.29      5.46 o 
   5  -4   2       90.80       70.56      2.22 o 
   6  -4   2      447.31      447.92      8.74 o 
   7  -4   2       19.90       22.11      2.23 o 
   8  -4   2       22.37       18.27      2.68 o 
  -9  -3   2        1.70       -0.90      1.56 o 
  -8  -3   2        6.12        3.36      0.97 o 
  -7  -3   2        7.40        7.73      0.99 o 
  -6  -3   2      109.81      113.96      2.76 o 
  -5  -3   2        0.39        0.03      0.37 o 
  -4  -3   2     1195.69     1180.12     16.02 o 
  -3  -3   2       68.22       89.30      1.56 o 
  -2  -3   2       56.89       48.86      2.17 o 
  -1  -3   2      363.92      381.99      5.39 o 
   0  -3   2      839.89      809.14     13.39 o 
   1  -3   2       24.50       39.07      1.29 o 
   2  -3   2       49.63       44.65      0.98 o 
   4  -3   2      233.50      227.71      4.69 o 
   5  -3   2      897.81      909.05     15.98 o 
   6  -3   2        5.24        2.41      2.20 o 
   7  -3   2      301.15      282.57      6.07 o 
   8  -3   2      155.05      136.86      5.64 o 
  -9  -2   2       94.39       85.55      4.05 o 
  -8  -2   2      209.08      201.55      6.56 o 
  -7  -2   2      117.27      118.81      2.93 o 
  -6  -2   2       34.24       33.63      1.27 o 
  -5  -2   2     2665.06     2715.11     56.38 o 
  -4  -2   2     1849.06     1814.19     24.35 o 
  -3  -2   2      615.32      567.12     10.45 o 
  -2  -2   2     1255.88     1309.88     21.57 o 
  -1  -2   2     1192.04     1267.55     17.05 o 
   0  -2   2      632.34      672.48     11.11 o 
   1  -2   2     2618.12     2694.73     35.93 o 
   2  -2   2     1858.74     1995.23     31.67 o 
   3  -2   2     1862.64     1924.31     25.82 o 
   4  -2   2       74.34       62.69      2.22 o 
   5  -2   2      415.11      421.46      7.91 o 
   6  -2   2        3.47        1.84      0.84 o 
   7  -2   2       38.74       37.82      1.63 o 
   8  -2   2      353.26      348.56      7.20 o 
   9  -2   2        0.01        0.58      1.90 o 
  -9  -1   2       96.99      110.84      4.75 o 
  -8  -1   2       16.83       15.36      1.84 o 
  -7  -1   2      356.99      362.99      5.66 o 
  -6  -1   2       53.95       41.04      1.14 o 
  -5  -1   2       81.60       84.61      1.67 o 
  -4  -1   2        7.83       11.86      0.53 o 
  -3  -1   2     1022.53     1076.61     14.55 o 
  -2  -1   2      164.29      132.60      2.04 o 
   0  -1   2     3766.16     3559.67     57.65 o 
   1  -1   2     1647.07     1726.81     32.61 o 
   2  -1   2      108.35      100.15      1.61 o 
   3  -1   2       22.59       22.74      0.63 o 
   4  -1   2      248.12      261.06      3.97 o 
   5  -1   2      766.43      759.54     12.05 o 
   6  -1   2        0.95        1.02      0.65 o 
   7  -1   2       17.61       17.35      1.19 o 
   8  -1   2       84.27       74.30      2.42 o 
   9  -1   2       30.56       28.76      2.50 o 
  -9   0   2       14.01        7.19      2.19 o 
  -8   0   2       11.62        5.23      1.83 o 
  -7   0   2      254.01      255.31      7.64 o 
  -6   0   2        1.69        1.71      0.51 o 
  -5   0   2      250.04      257.79      4.86 o 
  -4   0   2      547.97      510.17      8.76 o 
  -3   0   2       60.53       44.20      2.14 o 
  -2   0   2      407.39      396.63      6.69 o 
  -1   0   2     4599.67     4163.93    130.67 o 
   0   0   2     9268.26     7265.62    564.53 o 
   1   0   2      389.56      419.24      5.82 o 
   3   0   2      156.39      175.55      2.69 o 
   4   0   2     1440.43     1441.13     19.46 o 
   5   0   2      125.18      124.85      2.23 o 
   6   0   2      412.19      404.57      6.07 o 
   7   0   2      195.20      196.56      4.34 o 
   8   0   2        8.15       10.24      1.21 o 
   9   0   2       11.29       16.11      1.53 o 
  -8   1   2      101.11       97.83      2.96 o 
  -7   1   2       15.49       14.85      1.85 o 
  -6   1   2     1438.43     1476.36     25.00 o 
  -5   1   2      295.93      282.81      4.40 o 
  -4   1   2      805.39      778.51     10.80 o 
  -3   1   2      208.92      214.47      3.26 o 
  -2   1   2      947.18     1014.08     14.83 o 
  -1   1   2     4650.34     4391.64     59.37 o 
   0   1   2      210.01      230.82      3.28 o 
   1   1   2     5325.09     4850.71    359.02 o 
   2   1   2     3494.54     3403.58     45.33 o 
   3   1   2     1971.69     2027.50     27.04 o 
   4   1   2       25.04       23.14      0.69 o 
   5   1   2      593.94      635.64      8.95 o 
   6   1   2      316.85      306.62      4.75 o 
   7   1   2      464.35      465.09      6.98 o 
   8   1   2       92.17       89.81      3.46 o 
   9   1   2      440.01      475.37     12.83 o 
  10   1   2        0.25       -0.31      1.42 o 
  -8   2   2       41.05       45.32      2.80 o 
  -7   2   2       95.32      110.74      3.10 o 
  -6   2   2       55.77       54.06      1.91 o 
  -5   2   2      527.72      567.04     10.26 o 
  -4   2   2       69.12       63.31      1.37 o 
  -3   2   2      324.82      322.60      4.75 o 
  -2   2   2       10.44       11.52      0.41 o 
  -1   2   2     1112.32     1115.06     15.13 o 
   0   2   2      374.04      411.98      5.72 o 
   1   2   2     3678.78     3668.83     62.56 o 
   2   2   2      185.10      194.56      2.82 o 
   3   2   2      760.26      845.11     14.18 o 
   4   2   2      447.24      437.91      6.21 o 
   5   2   2      686.81      718.49     10.01 o 
   6   2   2       19.10       15.63      0.73 o 
   7   2   2      204.73      216.13      3.65 o 
   8   2   2       60.53       61.18      2.82 o 
   9   2   2        0.08        0.43      1.17 o 
  10   2   2       18.88       14.60      1.81 o 
  -8   3   2       14.75       13.43      2.26 o 
  -7   3   2       38.63       34.53      2.38 o 
  -6   3   2        0.11       -0.89      1.09 o 
  -5   3   2     1303.91     1330.23     22.67 o 
  -4   3   2     1211.53     1272.74     17.42 o 
  -3   3   2      165.38      171.08      2.79 o 
  -2   3   2        0.10        0.36      0.25 o 
  -1   3   2       46.40       57.23      1.08 o 
   1   3   2       35.29       38.15      0.76 o 
   2   3   2     2035.84     2169.76     28.88 o 
   3   3   2      938.66      917.54     14.66 o 
   4   3   2       19.73       13.27      0.51 o 
   5   3   2     1262.77     1222.01     16.61 o 
   6   3   2      190.74      195.79      9.55 o 
   8   3   2        9.27        8.95      4.35 o 
   9   3   2       39.30       36.56      2.23 o 
  10   3   2      158.51      163.04      5.70 o 
  -7   4   2      476.95      479.23     13.61 o 
  -5   4   2        3.62        2.44      0.97 o 
  -4   4   2        6.67       12.61      1.38 o 
  -3   4   2     2174.83     2218.31     36.06 o 
  -2   4   2      577.24      552.92      7.83 o 
  -1   4   2      264.62      268.80      4.00 o 
   0   4   2     1825.75     1767.41     23.68 o 
   1   4   2      178.34      157.57      2.43 o 
   2   4   2      120.98      113.56      2.24 o 
   3   4   2       17.71       24.60      0.65 o 
   4   4   2       29.54       29.17      0.75 o 
   5   4   2      474.91      436.58      6.27 o 
   6   4   2      596.30      608.97     10.62 o 
   7   4   2      205.68      200.50      4.22 o 
   8   4   2      195.83      180.98      4.03 o 
   9   4   2        4.19        1.76      2.18 o 
  10   4   2       40.07       42.39      2.58 o 
  -7   5   2      147.70      164.96      6.30 o 
  -6   5   2       57.06       56.58      3.19 o 
  -4   5   2      628.01      618.42     11.24 o 
  -2   5   2      124.40      133.66      2.36 o 
  -1   5   2       23.48       31.69      1.33 o 
   0   5   2      313.07      339.75      6.32 o 
   1   5   2      314.42      334.54      4.86 o 
   2   5   2       91.28       99.30      2.09 o 
   3   5   2       66.13       50.09      1.05 o 
   4   5   2      507.56      593.43     10.11 o 
   5   5   2        1.83        2.86      1.61 o 
   6   5   2      141.24      150.54      3.31 o 
   7   5   2       19.54       17.13      1.15 o 
   8   5   2       12.97        9.40      1.21 o 
   9   5   2       13.39       10.46      3.22 o 
  10   5   2       56.54       47.89      2.85 o 
  -6   6   2       53.52       50.68      3.12 o 
  -5   6   2      514.43      503.07     14.06 o 
  -3   6   2        0.45        0.02      0.71 o 
  -2   6   2      675.98      679.26     16.46 o 
  -1   6   2       20.26       22.40      0.81 o 
   0   6   2      234.99      252.20      3.94 o 
   1   6   2      474.06      490.26      7.02 o 
   2   6   2      572.25      559.14     13.39 o 
   3   6   2      214.80      217.37      3.37 o 
   4   6   2      513.51      527.83      9.27 o 
   5   6   2      115.07      108.12      2.60 o 
   6   6   2       44.39       44.24      1.55 o 
   7   6   2      172.71      160.35      3.63 o 
   8   6   2       38.02       33.67      1.49 o 
   9   6   2      400.15      385.97      7.64 o 
  10   6   2       91.38       95.83      3.74 o 
  -5   7   2       39.77       44.74      2.94 o 
  -4   7   2        0.26       -0.21      1.27 o 
  -3   7   2      472.00      477.11     13.49 o 
  -2   7   2      171.24      162.16      3.73 o 
  -1   7   2     2623.04     2635.66     43.54 o 
   0   7   2     1126.30     1177.07     16.23 o 
   1   7   2      394.83      393.25      5.85 o 
   2   7   2       40.32       30.17      1.20 o 
   3   7   2      106.90       96.44      1.82 o 
   4   7   2      444.45      445.61      8.07 o 
   5   7   2      320.47      295.54      5.73 o 
   6   7   2       99.22      106.59      2.75 o 
   7   7   2      277.78      291.47      5.90 o 
   8   7   2       63.22       60.69      2.10 o 
   9   7   2        2.16        1.78      0.96 o 
  10   7   2        2.27        0.64      1.09 o 
  -5   8   2       31.96       27.04      2.55 o 
  -4   8   2       42.21       43.15      2.86 o 
  -3   8   2       17.29       15.15      1.75 o 
  -2   8   2       43.77       43.49      1.75 o 
  -1   8   2       45.23       48.48      1.74 o 
   0   8   2       29.03       25.11      1.03 o 
   1   8   2        1.09        0.77      0.51 o 
   2   8   2      102.92      101.43      2.45 o 
   3   8   2       43.65       41.92      1.49 o 
   4   8   2       26.05       26.67      1.50 o 
   5   8   2       16.68       13.97      1.03 o 
   6   8   2     1214.35     1258.70     21.37 o 
   7   8   2        0.17        0.02      0.72 o 
   8   8   2        0.67       -0.16      0.84 o 
   9   8   2        0.70        0.03      0.93 o 
  10   8   2       27.50       26.73      4.09 o 
  -4   9   2       78.03       86.99      4.39 o 
  -3   9   2       29.12       27.17      2.37 o 
  -2   9   2       26.38       24.70      1.52 o 
  -1   9   2        3.23        0.16      0.87 o 
   0   9   2      412.33      401.46      7.71 o 
   1   9   2     1712.13     1725.31     23.62 o 
   2   9   2       25.79       24.27      1.81 o 
   3   9   2      136.29      134.72      3.27 o 
   4   9   2        0.03        0.32      0.67 o 
   5   9   2      238.03      242.31      5.13 o 
   6   9   2       99.55      107.13      2.94 o 
   7   9   2       18.78       18.45      1.28 o 
   8   9   2        3.02        7.34      1.20 o 
   9   9   2       40.99       36.66      1.80 o 
  -3  10   2       31.73       45.91      3.21 o 
  -2  10   2      289.17      324.20      9.95 o 
  -1  10   2        1.64        0.71      1.03 o 
   0  10   2        7.32        4.20      1.45 o 
   1  10   2      139.58      142.54      5.07 o 
   2  10   2      164.16      157.96      5.32 o 
   3  10   2      332.91      338.30      6.76 o 
   4  10   2      100.09      103.97      2.90 o 
   5  10   2       58.60       58.52      2.12 o 
   6  10   2       87.95       81.88      3.77 o 
   7  10   2       60.21       55.85      2.16 o 
   8  10   2      172.86      174.11      4.40 o 
   9  10   2        2.69        1.28      1.17 o 
  -1  11   2        0.21        1.00      1.57 o 
   0  11   2        0.05       -0.90      1.65 o 
   1  11   2      172.78      154.54      5.53 o 
   2  11   2      240.72      224.76      7.12 o 
   3  11   2        1.16        0.97      0.98 o 
   4  11   2       55.25       57.67      2.17 o 
   5  11   2       22.08       23.95      1.52 o 
   6  11   2        2.27        1.41      0.99 o 
   7  11   2        0.07       -0.89      1.03 o 
   8  11   2       16.04       16.37      1.53 o 
   1  12   2        1.58        5.04      1.81 o 
   2  12   2       23.99       23.17      2.22 o 
   3  12   2      265.18      269.38      8.44 o 
   4  12   2       55.72       50.25      2.93 o 
   5  12   2      270.57      280.25      6.23 o 
   6  12   2       14.95       15.95      1.71 o 
   7  12   2       16.10       18.75      1.55 o 
  -6 -11   3        3.54        4.26      1.32 o 
  -5 -11   3        1.84        4.17      1.30 o 
  -4 -11   3      177.85      187.14      4.67 o 
  -3 -11   3        1.34        0.93      1.62 o 
  -2 -11   3        1.90        1.44      1.60 o 
  -1 -11   3       42.76       43.44      3.21 o 
   0 -11   3       21.57       22.23      2.43 o 
  -7 -10   3       64.74       68.27      2.59 o 
  -6 -10   3        0.55       -0.71      1.05 o 
  -5 -10   3        1.03        0.53      1.04 o 
  -4 -10   3      119.28      125.41      3.45 o 
  -3 -10   3        0.96       -0.28      2.08 o 
  -2 -10   3      117.38      126.64      5.14 o 
  -1 -10   3       75.81       72.18      3.70 o 
   0 -10   3      148.88      162.26      6.06 o 
   1 -10   3        4.04        3.37      1.56 o 
   2 -10   3        9.62        9.57      3.27 o 
  -8  -9   3        8.34       12.02      1.56 o 
  -7  -9   3       38.44       41.38      2.83 o 
  -6  -9   3       46.21       49.83      2.05 o 
  -5  -9   3        8.99        6.39      1.15 o 
  -4  -9   3      137.08      136.10      3.51 o 
  -3  -9   3       30.47       28.37      1.48 o 
  -2  -9   3        0.97        1.86      0.88 o 
  -1  -9   3      105.47       87.07      3.81 o 
   0  -9   3      154.19      149.01      5.53 o 
   1  -9   3      123.44      123.52      3.42 o 
   2  -9   3        0.71        0.68      1.50 o 
   3  -9   3       96.07      104.67      3.29 o 
  -8  -8   3       11.72       15.69      1.60 o 
  -7  -8   3        1.35        0.81      1.44 o 
  -6  -8   3       18.07       15.00      1.21 o 
  -5  -8   3       93.30       94.46      2.72 o 
  -4  -8   3       29.75       28.17      1.41 o 
  -3  -8   3       60.63       55.30      1.96 o 
  -2  -8   3      111.14      108.21      2.80 o 
  -1  -8   3      129.60      122.37      3.03 o 
   0  -8   3       31.98       29.83      1.49 o 
   1  -8   3       24.79       23.44      2.02 o 
   2  -8   3      250.70      279.38      7.82 o 
   3  -8   3       50.41       45.91      2.00 o 
   4  -8   3       53.25       45.83      2.12 o 
  -9  -7   3        7.04        7.59      2.35 o 
  -8  -7   3      193.69      201.99      4.81 o 
  -7  -7   3       81.40       73.50      2.42 o 
  -6  -7   3        0.51        0.88      0.77 o 
  -5  -7   3      321.10      332.52      6.58 o 
  -4  -7   3        0.01        1.02      0.72 o 
  -3  -7   3      584.28      571.93     10.25 o 
  -2  -7   3        1.18        0.75      0.63 o 
  -1  -7   3      402.67      425.95      6.43 o 
   0  -7   3       11.29        9.19      0.71 o 
   1  -7   3      104.53      100.41      2.76 o 
   2  -7   3      363.66      365.27     10.71 o 
   3  -7   3       10.92       13.34      1.27 o 
   4  -7   3      155.53      146.31      3.88 o 
   5  -7   3      138.18      134.32      3.80 o 
  -9  -6   3       23.07       23.96      1.58 o 
  -8  -6   3        6.35        6.57      1.22 o 
  -7  -6   3       40.74       38.08      1.67 o 
  -6  -6   3      105.48      106.51      2.84 o 
  -5  -6   3      163.88      172.45      3.87 o 
  -4  -6   3       61.13       61.39      1.89 o 
  -3  -6   3        0.45        0.32      0.57 o 
  -2  -6   3      112.13      104.68      1.99 o 
  -1  -6   3      704.35      705.35      9.99 o 
   0  -6   3      103.03       92.42      1.87 o 
   1  -6   3       41.95       41.97      2.23 o 
   2  -6   3      218.03      204.06      4.50 o 
   3  -6   3      171.90      150.34      3.70 o 
   4  -6   3       14.46       14.44      1.16 o 
   5  -6   3        8.82       12.33      1.38 o 
   6  -6   3       48.24       48.92      3.25 o 
  -9  -5   3      101.55      111.78      3.29 o 
  -8  -5   3        4.32        4.30      1.60 o 
  -7  -5   3       73.07       78.13      2.40 o 
  -6  -5   3      264.98      271.05      5.49 o 
  -5  -5   3        0.04        0.30      0.62 o 
  -4  -5   3       33.09       29.68      1.24 o 
  -3  -5   3        5.41        5.68      1.05 o 
  -2  -5   3      147.64      144.67      2.46 o 
  -1  -5   3      265.77      254.34      3.94 o 
   0  -5   3      175.84      162.80      5.64 o 
   1  -5   3     1240.26     1266.38     17.31 o 
   2  -5   3        1.19        1.72      0.62 o 
   3  -5   3       34.10       31.62      1.42 o 
   4  -5   3      150.57      168.02      6.89 o 
   5  -5   3       68.82       65.28      2.28 o 
   6  -5   3      375.62      365.19      7.59 o 
   7  -5   3        4.38        2.52      1.80 o 
  -9  -4   3      127.89      133.02      5.46 o 
  -8  -4   3       49.85       50.73      1.98 o 
  -7  -4   3        0.76        1.67      0.80 o 
  -6  -4   3      363.24      353.00      6.78 o 
  -5  -4   3       53.86       55.06      2.41 o 
  -4  -4   3     2731.23     2819.77     45.79 o 
  -3  -4   3       19.66       23.54      0.73 o 
  -2  -4   3      619.84      625.14      8.74 o 
  -1  -4   3        3.32        1.19      0.33 o 
   0  -4   3       55.23       60.72      5.31 o 
   1  -4   3     3884.22     3961.27     52.62 o 
   2  -4   3      137.79      146.32      2.48 o 
   3  -4   3     1291.77     1341.50     30.19 o 
   4  -4   3       59.47       54.07      1.96 o 
   5  -4   3      134.61      127.41      3.88 o 
   6  -4   3       12.52        7.49      1.12 o 
   7  -4   3       68.59       75.20      3.33 o 
   8  -4   3       44.37       47.20      3.33 o 
  -9  -3   3      482.97      515.57     14.36 o 
  -8  -3   3        0.46       -0.87      1.35 o 
  -7  -3   3       12.35       11.67      2.13 o 
  -6  -3   3      290.17      292.71      5.75 o 
  -5  -3   3      356.49      383.19      8.13 o 
  -4  -3   3      153.99      144.40      2.43 o 
  -3  -3   3      136.12      146.31      2.40 o 
  -2  -3   3      126.80      128.21      2.12 o 
  -1  -3   3      150.20      138.67      2.25 o 
   0  -3   3      195.10      209.11      4.70 o 
   1  -3   3      350.18      339.92      4.93 o 
   2  -3   3     1164.44     1220.23     16.59 o 
   3  -3   3       39.55       28.89      1.19 o 
   4  -3   3       26.04       26.21      1.72 o 
   5  -3   3      303.20      293.13      5.98 o 
   6  -3   3      114.52       94.67      2.75 o 
   7  -3   3      108.34       99.93      2.98 o 
   8  -3   3        6.48        9.64      1.89 o 
  -9  -2   3       38.04       31.57      2.82 o 
  -8  -2   3       11.62        8.45      1.87 o 
  -7  -2   3       12.77       10.66      1.02 o 
  -6  -2   3        9.67        5.85      1.36 o 
  -5  -2   3        5.55        5.53      0.72 o 
  -4  -2   3      298.03      322.63      4.79 o 
  -3  -2   3      828.88      823.79     11.31 o 
  -2  -2   3       43.10       34.65      0.81 o 
  -1  -2   3      915.97      885.03     12.03 o 
   0  -2   3     2471.38     2319.35    117.15 o 
   1  -2   3      379.83      399.36      5.64 o 
   2  -2   3       61.73       54.47      1.50 o 
   3  -2   3      412.36      410.08      5.90 o 
   4  -2   3      232.08      198.16      6.50 o 
   5  -2   3     1771.78     1807.12     30.50 o 
   6  -2   3        0.24        0.73      1.42 o 
   7  -2   3      143.29      145.30      3.71 o 
   8  -2   3       19.15       21.27      1.49 o 
   9  -2   3       32.24       27.70      2.61 o 
  -9  -1   3       14.37        9.70      2.26 o 
  -8  -1   3      295.94      300.47      9.02 o 
  -7  -1   3      460.43      470.08     12.62 o 
  -6  -1   3      165.72      159.32      2.82 o 
  -5  -1   3     1071.03     1054.16     14.52 o 
  -4  -1   3      115.90      118.72      2.08 o 
  -3  -1   3      432.95      455.82      6.45 o 
  -2  -1   3     1115.74     1198.52     16.15 o 
  -1  -1   3      598.20      625.91     15.38 o 
   0  -1   3     5194.86     4951.28     91.64 o 
   1  -1   3      179.70      180.04      4.58 o 
   2  -1   3     2909.99     2823.72     46.49 o 
   3  -1   3      308.42      389.82      7.06 o 
   4  -1   3       40.75       34.25      0.86 o 
   5  -1   3        2.63        2.68      0.66 o 
   6  -1   3       14.43       18.92      1.66 o 
   7  -1   3     1348.53     1319.28     22.82 o 
   8  -1   3        1.79        1.65      0.94 o 
   9  -1   3       46.89       47.17      2.13 o 
  -9   0   3       14.06       14.45      2.73 o 
  -8   0   3       60.18       58.26      3.30 o 
  -6   0   3        0.33        0.20      0.67 o 
  -5   0   3      178.27      167.91      3.44 o 
  -4   0   3      140.08      137.63      7.41 o 
  -3   0   3       24.36       13.72      0.51 o 
  -2   0   3      907.16      982.82     15.63 o 
  -1   0   3        6.73        4.61      0.33 o 
   0   0   3      785.66      818.67     11.09 o 
   1   0   3      693.33      700.61      9.54 o 
   2   0   3        0.27        1.92      0.22 o 
   3   0   3       10.64       11.90      1.25 o 
   4   0   3       76.71       77.57      1.46 o 
   5   0   3      467.51      476.51      6.88 o 
   6   0   3      794.08      779.72     13.78 o 
   7   0   3        0.94        0.30      0.76 o 
   8   0   3       61.43       63.81      2.24 o 
   9   0   3       10.81       15.23      1.52 o 
  -8   1   3        0.00       -0.23      1.01 o 
  -7   1   3      131.52      130.24      3.40 o 
  -6   1   3      261.12      271.89      5.61 o 
  -5   1   3        1.87        5.37      1.21 o 
  -4   1   3     1732.41     1775.31     23.95 o 
  -3   1   3      311.05      300.42      4.42 o 
  -2   1   3     2085.70     2259.93     30.17 o 
  -1   1   3      602.01      590.47      8.14 o 
   0   1   3     1148.58     1199.80     16.13 o 
   1   1   3     1689.81     1661.03     48.74 o 
   2   1   3     2238.52     2240.45     34.24 o 
   3   1   3      104.67      139.81      2.20 o 
   4   1   3      792.86      797.23     10.96 o 
   5   1   3      447.49      471.62      6.80 o 
   6   1   3      681.99      673.85     11.45 o 
   7   1   3        6.45        7.62      0.96 o 
   8   1   3        2.78        3.94      0.94 o 
   9   1   3      184.76      181.36      6.09 o 
  10   1   3       62.68       72.51      3.61 o 
  -8   2   3      192.54      196.72      4.79 o 
  -7   2   3       43.18       40.51      1.80 o 
  -6   2   3       95.61       95.62      2.73 o 
  -5   2   3      387.54      388.47      7.44 o 
  -4   2   3       15.67       15.81      0.96 o 
  -3   2   3      123.15      114.90      1.97 o 
  -2   2   3      285.79      334.04      5.74 o 
  -1   2   3      779.58      692.35     22.21 o 
   0   2   3      284.69      312.88      7.40 o 
   1   2   3     5134.89     5017.57     72.50 o 
   2   2   3      701.09      760.49     10.33 o 
   3   2   3     1259.13     1311.03     17.63 o 
   4   2   3       41.78       32.83      0.81 o 
   5   2   3        1.90        1.54      0.68 o 
   6   2   3     1164.11     1154.38     15.87 o 
   7   2   3       88.46       96.60      2.04 o 
   8   2   3       83.87       79.38      3.37 o 
   9   2   3        3.06        5.82      1.48 o 
  10   2   3       36.52       39.28      2.56 o 
  -8   3   3        0.18        1.41      1.62 o 
  -7   3   3       26.06       25.51      1.60 o 
  -6   3   3      128.82      121.29      3.26 o 
  -5   3   3        7.22        4.29      1.60 o 
  -4   3   3     1134.12     1157.11     19.78 o 
  -3   3   3       80.52       71.38      1.95 o 
  -2   3   3        3.41       -0.06      0.43 o 
  -1   3   3       10.68       12.98      0.66 o 
   0   3   3     6144.72     6051.05    118.97 o 
   1   3   3     1451.48     1418.78     25.62 o 
   2   3   3       34.75       34.26      1.23 o 
   3   3   3      457.20      481.47      6.74 o 
   4   3   3      286.66      304.13      5.52 o 
   5   3   3      113.89       96.32      1.79 o 
   6   3   3       83.59       93.86      1.85 o 
   7   3   3       87.04       91.02      1.93 o 
   8   3   3       10.54        6.49      1.35 o 
   9   3   3        5.19        5.95      1.42 o 
  10   3   3        2.65        2.08      1.41 o 
  -7   4   3       92.07       86.11      4.06 o 
  -6   4   3        1.84        0.92      0.97 o 
  -5   4   3      514.84      495.92      9.40 o 
  -4   4   3       55.56       57.13      2.86 o 
  -3   4   3      589.13      611.70     10.96 o 
  -2   4   3        0.78        3.60      1.22 o 
  -1   4   3        1.35        3.99      0.36 o 
   0   4   3     2986.72     3052.45     40.61 o 
   1   4   3      516.10      553.26      7.67 o 
   2   4   3     1161.45     1201.01     16.20 o 
   3   4   3      368.94      383.13      5.47 o 
   4   4   3     1373.95     1405.40     18.96 o 
   5   4   3       88.60       85.08      1.63 o 
   6   4   3       62.17       57.86      1.34 o 
   8   4   3      173.01       93.86      3.57 o 
   9   4   3        1.52        1.89      1.18 o 
  10   4   3      314.89      322.44      9.53 o 
  -7   5   3       62.11       59.46      3.45 o 
  -6   5   3       66.46       75.12      2.58 o 
  -5   5   3        0.06       -0.18      0.92 o 
  -4   5   3      146.77      169.95      4.01 o 
  -3   5   3     1530.50     1588.71     26.83 o 
  -2   5   3     1317.61     1380.44     23.29 o 
  -1   5   3        1.41        1.31      0.39 o 
   0   5   3     2441.25     2571.92     34.34 o 
   1   5   3     1225.69     1281.79     17.34 o 
   2   5   3      131.71      138.87      2.28 o 
   3   5   3      176.61      156.83      2.52 o 
   4   5   3       19.52       27.64      0.77 o 
   5   5   3     1418.49     1410.05     19.13 o 
   6   5   3      205.24      198.03      4.06 o 
   7   5   3       48.74       40.30      1.50 o 
   8   5   3       63.38       57.30      1.93 o 
   9   5   3       30.14       26.78      1.43 o 
  10   5   3        4.57        7.34      1.68 o 
  -6   6   3        3.15        5.80      1.83 o 
  -5   6   3       61.72       56.60      2.21 o 
  -4   6   3      123.04      126.76      3.35 o 
  -3   6   3       14.60       14.46      1.11 o 
  -2   6   3       57.88       61.65      4.47 o 
  -1   6   3       63.71       76.01      3.71 o 
   0   6   3      679.09      674.78      9.51 o 
   1   6   3       18.53       15.52      1.03 o 
   2   6   3      240.05      254.17      3.88 o 
   3   6   3       17.65       20.42      0.70 o 
   4   6   3     1393.72     1386.79     18.81 o 
   5   6   3        0.00        1.34      1.53 o 
   6   6   3      616.26      620.68     11.71 o 
   7   6   3       59.20       59.15      1.90 o 
   8   6   3      144.27      142.65      3.48 o 
   9   6   3       46.75       54.56      2.08 o 
  10   6   3        0.75        1.17      1.38 o 
  -5   7   3       13.33       15.27      1.96 o 
  -4   7   3      214.51      219.68      5.06 o 
  -3   7   3        5.21        5.17      1.33 o 
  -2   7   3       10.00       10.69      2.05 o 
  -1   7   3     1861.18     1902.40     31.81 o 
   0   7   3       95.95       94.40      2.43 o 
   1   7   3      975.76      946.97     13.15 o 
   2   7   3      462.85      472.64      6.86 o 
   3   7   3       95.17       82.89      2.76 o 
   4   7   3      217.58      225.67      4.52 o 
   5   7   3       35.54       28.97      1.25 o 
   6   7   3      662.17      658.89     11.66 o 
   7   7   3      219.36      215.95      4.63 o 
   8   7   3        5.41        7.96      1.10 o 
   9   7   3       31.16       34.03      1.67 o 
  10   7   3        6.40        5.57      1.26 o 
  -4   8   3      157.41      161.59      6.06 o 
  -3   8   3      171.47      165.08      4.10 o 
  -2   8   3      127.85      129.28      3.35 o 
  -1   8   3        0.22        1.02      0.74 o 
   0   8   3      381.83      390.33      7.45 o 
   1   8   3       16.85       12.68      0.74 o 
   2   8   3      177.96      176.31      3.04 o 
   3   8   3       18.27        8.54      1.00 o 
   4   8   3      185.43      188.84      4.06 o 
   5   8   3       65.06       64.36      2.00 o 
   6   8   3       15.81       15.28      1.11 o 
   7   8   3       43.30       46.26      1.78 o 
   8   8   3        2.72        1.23      0.90 o 
   9   8   3       22.00       20.36      1.42 o 
  10   8   3       14.24       16.32      1.57 o 
  -4   9   3      158.59      174.03      6.56 o 
  -3   9   3       21.23       18.24      1.99 o 
  -2   9   3       12.56       13.06      1.40 o 
  -1   9   3        5.52        7.85      1.39 o 
   0   9   3      247.35      238.55      5.10 o 
   1   9   3        0.12       -0.48      1.25 o 
   2   9   3        3.26        2.96      0.79 o 
   3   9   3       59.70        1.08      0.82 o 
   4   9   3       37.75       39.40      1.58 o 
   5   9   3      364.94      373.83      7.27 o 
   6   9   3      164.76      164.37      3.91 o 
   7   9   3        0.05       -0.81      0.81 o 
   8   9   3       76.30       76.09      2.53 o 
   9   9   3        6.35        6.76      1.28 o 
  -2  10   3      269.97      280.46      6.18 o 
  -1  10   3      103.59       99.37      2.96 o 
   0  10   3      456.45      471.68      9.05 o 
   1  10   3      245.03      255.39      7.76 o 
   2  10   3      687.45      695.80     17.73 o 
   3  10   3       24.77       15.42      2.45 o 
   4  10   3      108.25      108.01      2.97 o 
   5  10   3      181.39      189.93      4.41 o 
   6  10   3      154.13      158.46      3.92 o 
   7  10   3       30.80       35.64      1.74 o 
   8  10   3      130.16      129.13      3.58 o 
   9  10   3        9.66        9.74      1.46 o 
  -1  11   3        0.02        0.57      1.17 o 
   0  11   3       50.99       55.79      3.19 o 
   1  11   3        2.51        0.39      1.53 o 
   2  11   3       30.34       20.62      2.05 o 
   3  11   3      166.99      173.68      6.01 o 
   4  11   3        6.39        5.24      1.07 o 
   5  11   3        0.41        0.58      0.98 o 
   6  11   3       52.71       46.77      2.03 o 
   7  11   3       85.26       85.24      2.83 o 
   8  11   3        4.87        2.52      1.18 o 
   1  12   3       10.36        4.30      1.93 o 
   2  12   3       26.25       28.46      2.38 o 
   3  12   3      110.93      111.23      4.71 o 
   4  12   3       12.84       13.89      2.17 o 
   5  12   3        2.96        1.12      1.28 o 
   6  12   3        0.00        0.45      1.16 o 
   7  12   3       26.33       29.04      1.80 o 
  -5 -11   4       10.28       13.55      1.69 o 
  -4 -11   4       15.01       18.66      2.64 o 
  -3 -11   4       36.15       35.31      2.86 o 
  -2 -11   4      139.83      153.85      6.12 o 
  -1 -11   4       28.17       26.99      2.71 o 
   0 -11   4        0.93        1.20      1.84 o 
  -6 -10   4        5.35        4.03      1.29 o 
  -5 -10   4      122.43      122.02      3.50 o 
  -4 -10   4        5.17        8.42      1.34 o 
  -3 -10   4       16.59       17.51      2.07 o 
  -2 -10   4       27.98       28.36      2.38 o 
  -1 -10   4       30.39       30.92      2.62 o 
   0 -10   4       36.67       40.60      2.86 o 
   1 -10   4      240.90      258.20      8.51 o 
   2 -10   4      337.39      345.97     10.70 o 
  -7  -9   4        7.17        6.66      1.32 o 
  -6  -9   4       97.13      110.01      3.25 o 
  -5  -9   4       50.80       47.43      1.99 o 
  -4  -9   4       34.46       34.12      1.65 o 
  -3  -9   4       20.85       15.98      1.25 o 
  -2  -9   4      210.41      223.67      7.37 o 
  -1  -9   4      179.79      184.15      6.41 o 
   1  -9   4        2.05        1.58      1.15 o 
   2  -9   4       46.34       50.58      2.20 o 
   3  -9   4      183.34      189.84      4.92 o 
  -8  -8   4       10.67       17.62      2.21 o 
  -7  -8   4       54.07       53.59      2.41 o 
  -6  -8   4        1.10        3.48      1.02 o 
  -5  -8   4      126.02      123.14      4.86 o 
  -4  -8   4       43.08       35.87      1.61 o 
  -3  -8   4       66.73       61.64      2.08 o 
  -2  -8   4        2.09        4.66      2.26 o 
  -1  -8   4       74.25       77.91      3.52 o 
   0  -8   4       26.08       28.84      1.55 o 
   1  -8   4       50.26       51.25      2.04 o 
   2  -8   4        7.41        7.38      1.21 o 
   3  -8   4       34.93       33.06      1.78 o 
   4  -8   4      170.48      191.65      4.91 o 
  -8  -7   4      235.75      265.26      5.99 o 
  -7  -7   4        0.97        0.31      0.93 o 
  -6  -7   4       81.45       86.25      2.63 o 
  -5  -7   4        5.59        5.12      0.99 o 
  -4  -7   4        0.04       -0.02      0.76 o 
  -3  -7   4      285.55      296.55      5.91 o 
  -2  -7   4       12.95       14.68      1.00 o 
  -1  -7   4      161.00      161.11      2.94 o 
   0  -7   4      258.88      258.95      6.86 o 
   1  -7   4      137.48      127.10      4.26 o 
   2  -7   4       31.07       28.81      1.51 o 
   3  -7   4      403.11      396.80      8.08 o 
   4  -7   4      125.54      123.35      3.54 o 
   5  -7   4      113.90      108.05      3.40 o 
  -8  -6   4       37.74       30.92      1.74 o 
  -7  -6   4       17.99       17.27      1.29 o 
  -6  -6   4       73.99       81.13      2.44 o 
  -5  -6   4      184.80      177.88      4.31 o 
  -4  -6   4      692.55      668.67     11.85 o 
  -3  -6   4     1227.28     1271.39     21.36 o 
  -2  -6   4        0.57        0.17      0.60 o 
  -1  -6   4       65.09       71.50      1.61 o 
   0  -6   4      523.50      499.92     15.52 o 
   1  -6   4      787.48      835.67     14.83 o 
   2  -6   4        2.50        1.48      0.73 o 
   3  -6   4       85.83       78.57      2.50 o 
   4  -6   4       82.80       87.42      2.77 o 
   5  -6   4       97.82       89.89      2.92 o 
   6  -6   4       11.59       11.29      1.90 o 
  -9  -5   4       14.15       11.05      2.20 o 
  -8  -5   4      149.57      150.02      3.86 o 
  -7  -5   4       28.82       25.20      1.40 o 
  -6  -5   4        4.56        7.28      1.28 o 
  -5  -5   4       31.52       29.94      1.37 o 
  -4  -5   4      901.82      931.46     15.92 o 
  -3  -5   4      359.93      375.44      6.97 o 
  -2  -5   4       32.88       29.45      0.92 o 
  -1  -5   4       10.91        9.85      0.60 o 
   0  -5   4     1133.93     1168.61     40.92 o 
   1  -5   4      235.49      228.88      4.76 o 
   2  -5   4        1.89        0.96      0.68 o 
   3  -5   4       48.97       49.04      1.83 o 
   4  -5   4        0.15       -0.32      0.73 o 
   5  -5   4      152.78      145.40      3.83 o 
   6  -5   4      116.20      121.57      3.51 o 
   7  -5   4        0.92        1.19      1.23 o 
  -9  -4   4       48.82       49.42      3.27 o 
  -8  -4   4        1.60       -0.96      1.44 o 
  -7  -4   4       87.61       96.01      2.74 o 
  -6  -4   4      585.87      596.77     10.77 o 
  -5  -4   4       69.96       70.72      2.08 o 
  -4  -4   4       87.79       87.02      2.27 o 
  -3  -4   4      181.98      196.35      5.28 o 
  -2  -4   4     3533.96     3610.97     53.90 o 
  -1  -4   4        7.96        6.70      0.76 o 
   0  -4   4      308.70      285.76      6.12 o 
   1  -4   4     1224.35     1289.39     17.55 o 
   2  -4   4       68.25       67.05      1.99 o 
   3  -4   4      539.91      529.62      9.80 o 
   4  -4   4       43.33       43.99      1.71 o 
   5  -4   4       94.55      100.29      2.89 o 
   6  -4   4      123.94      127.27      3.49 o 
   7  -4   4      139.68      134.42      3.78 o 
  -9  -3   4       78.68       80.49      4.21 o 
  -8  -3   4       12.58       15.45      1.87 o 
  -7  -3   4       85.74       82.59      2.46 o 
  -6  -3   4       28.72       27.67      1.40 o 
  -5  -3   4      456.29      476.21      8.64 o 
  -4  -3   4      656.48      689.83     10.95 o 
  -3  -3   4       47.60       46.02      1.10 o 
  -2  -3   4       93.87       91.70      1.70 o 
  -1  -3   4     1426.32     1591.71     21.45 o 
   0  -3   4     2365.26     2250.37     72.54 o 
   1  -3   4     3189.61     3180.23     42.35 o 
   2  -3   4      114.78      115.37      2.74 o 
   3  -3   4      369.87      359.65      6.89 o 
   4  -3   4       95.42      102.74      2.82 o 
   5  -3   4       16.45       14.07      1.24 o 
   6  -3   4       93.79       97.93      2.88 o 
   7  -3   4      143.93      137.46      3.74 o 
   8  -3   4       15.66       15.26      1.63 o 
  -9  -2   4       16.94       15.38      2.56 o 
  -8  -2   4       30.74       30.74      2.44 o 
  -7  -2   4      105.94       99.94      4.15 o 
  -6  -2   4       82.07       77.40      2.18 o 
  -5  -2   4        6.49        4.28      0.80 o 
  -4  -2   4       82.35       93.42      2.49 o 
  -3  -2   4        0.77        0.15      0.34 o 
  -2  -2   4      147.05      158.30      4.14 o 
  -1  -2   4       14.77       18.01      0.58 o 
   0  -2   4     1144.87     1174.02     27.38 o 
   1  -2   4     2417.31     2556.75     34.13 o 
   2  -2   4     2202.15     2145.02     35.64 o 
   3  -2   4      323.70      349.05      6.59 o 
   4  -2   4      110.10      115.45      2.86 o 
   5  -2   4       74.10       72.81      3.75 o 
   6  -2   4      189.32      197.94      4.52 o 
   7  -2   4      622.51      604.34     11.41 o 
   8  -2   4       10.35       13.16      2.51 o 
   9  -2   4       64.86       61.73      2.52 o 
  -8  -1   4       70.67       68.32      3.63 o 
  -7  -1   4      121.16      120.22      4.69 o 
  -6  -1   4        8.47        9.32      0.94 o 
  -5  -1   4      703.26      688.60      9.77 o 
  -4  -1   4     1003.86     1065.14     14.62 o 
  -3  -1   4      880.21      850.01     11.71 o 
  -2  -1   4      553.67      557.29      9.46 o 
  -1  -1   4      477.65      423.75     15.45 o 
   0  -1   4     1450.38     1513.95     20.32 o 
   1  -1   4        0.16        0.94      0.35 o 
   2  -1   4     1953.28     1945.16     32.30 o 
   3  -1   4      174.80      187.28      5.84 o 
   4  -1   4     4274.89     4252.34     70.00 o 
   5  -1   4      468.71      436.79      8.20 o 
   6  -1   4       61.84       62.29      2.08 o 
   7  -1   4      247.92      242.07      5.33 o 
   8  -1   4       35.01       42.01      1.91 o 
   9  -1   4      162.72      160.93      4.26 o 
  -8   0   4      136.03      144.76      5.71 o 
  -7   0   4      163.06      161.90      5.82 o 
  -6   0   4      100.66       42.91      2.23 o 
  -5   0   4      409.61      360.82     23.66 o 
  -4   0   4       62.10       64.81      1.37 o 
  -3   0   4        3.04        1.14      0.41 o 
  -2   0   4     1608.36     1690.12     30.14 o 
  -1   0   4       61.92       75.83      3.46 o 
   0   0   4       60.40       69.97      1.26 o 
   1   0   4     1150.25     1222.62     16.48 o 
   2   0   4      514.10      541.97      7.67 o 
   3   0   4        6.03        5.24      0.59 o 
   4   0   4        1.47        1.95      0.38 o 
   5   0   4       44.67       46.51      1.58 o 
   6   0   4     1058.12     1052.51     29.29 o 
   7   0   4      667.58      655.63     12.01 o 
   8   0   4        3.99        4.76      1.09 o 
   9   0   4       17.61       16.38      1.84 o 
  -8   1   4        0.27        0.43      1.71 o 
  -7   1   4       67.22       67.27      2.36 o 
  -6   1   4      308.19      309.95      6.31 o 
  -5   1   4      423.10      439.26      8.23 o 
  -4   1   4       38.66       49.22      1.61 o 
  -3   1   4        0.09        0.72      0.30 o 
  -2   1   4     1198.45     1370.10     25.81 o 
  -1   1   4      142.30      164.92      3.26 o 
   0   1   4       55.71       66.39      1.38 o 
   1   1   4      383.37      382.15      5.39 o 
   2   1   4     3040.31     3150.21     49.54 o 
   3   1   4       54.98       56.63      1.11 o 
   4   1   4      453.18      472.95      7.42 o 
   5   1   4       57.85       53.61      1.22 o 
   6   1   4     2543.23     2599.10     43.29 o 
   7   1   4       24.85       24.83      1.36 o 
   8   1   4      120.65      120.10      3.24 o 
   9   1   4       60.34       61.45      3.16 o 
  10   1   4        0.33        0.31      1.60 o 
  -8   2   4        0.02       -1.15      1.15 o 
  -7   2   4        1.74        0.58      1.01 o 
  -6   2   4      234.45      232.41      5.12 o 
  -5   2   4      605.97      642.51     11.64 o 
  -4   2   4     2651.64     2748.88     77.32 o 
  -3   2   4        7.63       11.50      1.29 o 
  -2   2   4       81.10       63.90      1.69 o 
  -1   2   4     1904.30     2032.01     33.42 o 
   0   2   4      218.16      243.71     10.41 o 
   1   2   4     2177.39     2181.94     29.10 o 
   2   2   4       90.04       93.71      1.99 o 
   3   2   4      632.23      651.28      9.01 o 
   4   2   4     1035.31     1058.18     14.41 o 
   5   2   4      226.84      227.96      3.57 o 
   6   2   4       32.86       31.81      1.00 o 
   7   2   4        0.21        0.45      0.68 o 
   8   2   4      190.22      188.40      4.35 o 
   9   2   4       23.08       21.46      1.95 o 
  10   2   4      102.07      114.05      4.71 o 
  -7   3   4      136.64      137.35      3.74 o 
  -6   3   4        0.12       -0.24      0.88 o 
  -5   3   4     1415.72     1430.51     24.46 o 
  -4   3   4      478.00      470.56      8.78 o 
  -3   3   4      323.66      360.63      6.81 o 
  -2   3   4     2392.92     2503.07     41.21 o 
  -1   3   4     1163.63     1292.12     21.60 o 
   0   3   4       32.27       33.00      1.82 o 
   1   3   4     1102.75     1169.48     15.78 o 
   2   3   4       65.41       67.58      1.28 o 
   3   3   4        9.33        9.77      0.48 o 
   4   3   4       83.82       92.33      1.71 o 
   5   3   4      319.49      359.38      6.48 o 
   6   3   4      212.88      206.92      3.41 o 
   7   3   4        2.15        2.25      1.22 o 
   8   3   4       18.83       22.02      1.81 o 
   9   3   4        0.51       -0.28      1.17 o 
  10   3   4       84.39       88.24      3.96 o 
  -7   4   4        2.70        2.78      1.30 o 
  -6   4   4       65.67       60.37      2.26 o 
  -5   4   4        7.97        4.17      0.99 o 
  -4   4   4        0.24        0.40      0.73 o 
  -3   4   4      689.77      709.89     12.60 o 
  -2   4   4      437.35      460.25      8.43 o 
  -1   4   4      903.07      980.82     23.92 o 
   0   4   4      319.64      258.88      4.20 o 
   1   4   4      399.21      371.64      5.32 o 
   2   4   4      128.89      135.48      2.21 o 
   3   4   4      207.62      180.37      3.08 o 
   4   4   4       15.44        7.18      0.45 o 
   5   4   4      616.46      640.59     11.15 o 
   6   4   4      266.10      269.31      4.23 o 
   7   4   4      118.00      106.39      2.64 o 
   8   4   4      448.59      439.79     11.86 o 
   9   4   4        9.53        6.98      1.51 o 
  10   4   4        1.63        3.25      1.42 o 
  -6   5   4      122.61      123.45      3.55 o 
  -5   5   4      465.59      475.34      9.25 o 
  -4   5   4       38.65       38.31      2.25 o 
  -3   5   4      218.89      215.78      4.68 o 
  -2   5   4      118.84      114.22      2.82 o 
  -1   5   4      215.39      225.30      4.57 o 
   0   5   4     4910.91     4971.24     69.15 o 
   1   5   4       86.81       87.42      1.63 o 
   2   5   4     6285.17     6260.70     82.90 o 
   3   5   4        1.78        1.56      0.91 o 
   4   5   4        0.59        0.39      0.33 o 
   5   5   4      407.53      426.21      6.24 o 
   6   5   4        3.82        7.73      2.26 o 
   7   5   4      108.98      107.87      2.72 o 
   9   5   4       56.23       57.94      3.00 o 
  10   5   4        3.23        2.56      1.44 o 
  -6   6   4        2.11        0.69      1.62 o 
  -5   6   4       72.30       69.99      3.19 o 
  -4   6   4        1.21       -0.04      0.88 o 
  -3   6   4        4.51        2.32      1.71 o 
  -2   6   4      246.43      250.76      5.23 o 
  -1   6   4      139.98      144.03      4.05 o 
   0   6   4       22.61       19.81      1.02 o 
   1   6   4     1482.22     1515.64     20.54 o 
   2   6   4      240.57      222.33      3.49 o 
   3   6   4       80.93       75.67      2.88 o 
   4   6   4      290.49      272.63      4.20 o 
   5   6   4      600.06      601.24     10.53 o 
   6   6   4      220.60      192.45      4.08 o 
   7   6   4       40.73       35.53      1.47 o 
   8   6   4        1.25        1.85      0.81 o 
   9   6   4       23.67       19.27      1.30 o 
  10   6   4       20.38       16.05      1.86 o 
  -5   7   4       21.70       21.71      1.59 o 
  -4   7   4       40.86       40.02      1.94 o 
  -3   7   4        0.12        0.08      0.83 o 
  -2   7   4      147.79      139.55      3.47 o 
  -1   7   4        3.01        1.90      0.96 o 
   0   7   4        1.10        0.71      0.63 o 
   1   7   4      717.64      736.54     12.88 o 
   2   7   4       14.43       14.81      0.70 o 
   3   7   4     1527.60     1578.59     25.77 o 
   4   7   4     1570.93     1601.22     26.49 o 
   5   7   4       25.94       28.23      1.25 o 
   6   7   4      175.25      170.22      3.79 o 
   7   7   4        8.48        8.06      1.01 o 
   8   7   4       49.73       50.48      1.91 o 
   9   7   4       57.34       64.88      2.52 o 
  10   7   4       29.81       31.37      2.44 o 
  -4   8   4        9.75       12.33      1.54 o 
  -3   8   4      259.18      271.31      9.80 o 
  -2   8   4       36.25       37.99      1.68 o 
  -1   8   4       72.56       59.78      2.03 o 
   0   8   4      131.77      129.34      3.17 o 
   1   8   4      800.87      811.64     14.23 o 
   2   8   4      213.74      207.83      3.48 o 
   3   8   4       28.52       25.54      0.93 o 
   4   8   4      330.82      322.51      6.21 o 
   5   8   4      106.60      109.51      2.80 o 
   6   8   4     1199.75     1220.40     20.73 o 
   7   8   4        0.00       -0.14      0.79 o 
   8   8   4      154.43      156.99      3.98 o 
   9   8   4       69.08       65.17      2.30 o 
  10   8   4        0.73        1.09      1.09 o 
  -3   9   4       11.89       14.86      1.99 o 
  -2   9   4       80.09       75.34      2.54 o 
  -1   9   4        3.77        3.32      0.98 o 
   0   9   4      133.32      129.34      3.29 o 
   1   9   4      150.32      152.43      3.62 o 
   2   9   4       13.60       14.23      1.03 o 
   3   9   4       73.20       69.94      2.10 o 
   4   9   4      182.94      175.42      6.95 o 
   5   9   4      372.50      410.03      7.84 o 
   6   9   4        3.93        3.69      1.31 o 
   7   9   4       86.82       88.34      2.68 o 
   8   9   4       66.79       73.67      2.47 o 
   9   9   4        0.33       -0.81      1.03 o 
  -2  10   4        0.08        0.02      1.14 o 
  -1  10   4       18.58       15.96      2.05 o 
   0  10   4      170.20      175.73      4.23 o 
   1  10   4        5.26        6.60      2.06 o 
   2  10   4        8.97        8.14      1.68 o 
   3  10   4        0.27        0.34      1.20 o 
   5  10   4        0.94       -0.15      0.80 o 
   6  10   4      126.86      130.66      3.79 o 
   7  10   4       55.73       63.05      2.28 o 
   8  10   4       31.08       30.54      1.72 o 
   9  10   4       69.81       80.20      2.80 o 
  -1  11   4       49.82       49.36      2.20 o 
   0  11   4       90.76       97.26      4.36 o 
   1  11   4        4.36        2.07      1.57 o 
   2  11   4      110.80      107.15      4.51 o 
   3  11   4      164.12      175.05      6.15 o 
   4  11   4        1.51        1.93      1.56 o 
   5  11   4       74.14       83.73      2.66 o 
   6  11   4        0.04        0.68      1.06 o 
   7  11   4       34.79       32.56      1.78 o 
   8  11   4        0.00        0.03      1.11 o 
   1  12   4       10.76       10.24      2.28 o 
   2  12   4        1.31        0.22      1.60 o 
   3  12   4       54.03       51.11      3.13 o 
   4  12   4        1.20        0.97      1.62 o 
   5  12   4       10.24       14.49      2.29 o 
   6  12   4        0.15       -1.10      1.10 o 
   7  12   4       22.08       22.90      1.66 o 
  -5 -10   5        1.18        0.54      1.20 o 
  -4 -10   5        0.39        0.68      1.11 o 
  -3 -10   5      156.97      169.98      6.46 o 
  -2 -10   5        3.63        2.53      1.65 o 
  -1 -10   5        8.55        4.95      1.74 o 
   0 -10   5        1.05        0.61      1.62 o 
   1 -10   5        2.46        4.12      1.89 o 
  -6  -9   5       42.06       43.95      2.18 o 
  -5  -9   5        3.40        2.21      1.12 o 
  -4  -9   5       15.04       17.76      1.40 o 
  -3  -9   5        7.19       10.14      1.49 o 
  -2  -9   5      539.71      516.53     14.27 o 
  -1  -9   5       61.73       56.37      3.27 o 
   0  -9   5      273.90      299.99      9.41 o 
   1  -9   5      136.90      129.50      5.22 o 
   2  -9   5       38.99       37.62      2.07 o 
   3  -9   5       13.74       10.80      2.59 o 
  -7  -8   5        0.26       -0.14      1.33 o 
  -6  -8   5       14.66       15.31      1.57 o 
  -5  -8   5      282.76      286.27      6.14 o 
  -4  -8   5       49.36       51.67      2.01 o 
  -3  -8   5      192.92      197.09      4.47 o 
  -2  -8   5       54.79       49.84      2.89 o 
  -1  -8   5       30.18       26.60      2.19 o 
   1  -8   5       80.44       84.68      2.76 o 
   2  -8   5       32.87       33.65      1.78 o 
   3  -8   5       41.55       44.21      2.11 o 
   4  -8   5      121.95      135.73      4.02 o 
  -8  -7   5       32.12       29.58      1.82 o 
  -7  -7   5        8.10        7.26      1.32 o 
  -6  -7   5      100.12      103.24      3.02 o 
  -5  -7   5       70.73       74.43      2.41 o 
  -4  -7   5      216.64      202.62      4.55 o 
  -3  -7   5       48.00       50.02      1.86 o 
  -2  -7   5       16.47       15.84      1.11 o 
  -1  -7   5      100.86       95.72      3.88 o 
   0  -7   5      437.78      430.03     13.20 o 
   1  -7   5        7.24        4.72      2.00 o 
   2  -7   5      119.08      128.21      3.52 o 
   3  -7   5      268.46      272.37      7.43 o 
   4  -7   5       10.72       11.29      1.50 o 
   5  -7   5       16.48       12.10      1.61 o 
  -8  -6   5       12.27       15.95      1.52 o 
  -7  -6   5       88.21       87.79      2.80 o 
  -6  -6   5        0.08        0.22      0.90 o 
  -5  -6   5       50.62       45.65      1.80 o 
  -4  -6   5      832.10      857.02     14.95 o 
  -3  -6   5       51.36       49.79      1.77 o 
  -2  -6   5      296.39      278.45      6.21 o 
  -1  -6   5      478.28      484.86      7.20 o 
   0  -6   5      468.88      285.71      8.20 o 
   1  -6   5      531.90      551.64     10.31 o 
   2  -6   5      179.01      182.38      5.08 o 
   3  -6   5        2.25        3.70      1.99 o 
   4  -6   5       59.98       60.14      2.30 o 
   5  -6   5        1.26        1.84      1.32 o 
   6  -6   5      333.71      359.95      7.86 o 
  -8  -5   5        8.48        8.14      2.16 o 
  -7  -5   5       34.84       35.40      1.70 o 
  -6  -5   5      243.92      266.05      5.62 o 
  -5  -5   5       91.53       95.38      2.66 o 
  -4  -5   5      271.99      260.91      5.30 o 
  -3  -5   5       12.31        8.44      1.56 o 
  -2  -5   5      130.14      122.55      2.32 o 
  -1  -5   5      259.41      268.94      4.26 o 
   0  -5   5      149.81      164.78      5.42 o 
   1  -5   5      165.05      168.73      3.85 o 
   2  -5   5      605.72      627.14     11.53 o 
   3  -5   5       44.58       40.66      1.73 o 
   4  -5   5       30.90       30.83      1.58 o 
   5  -5   5       11.59        8.85      1.30 o 
   6  -5   5       57.82       57.28      2.36 o 
   7  -5   5        0.03       -0.61      1.14 o 
  -8  -4   5       34.32       33.41      2.65 o 
  -7  -4   5       21.89       16.26      1.75 o 
  -6  -4   5        0.35        0.87      0.84 o 
  -5  -4   5      338.44      359.85      6.93 o 
  -4  -4   5       23.61       21.73      1.14 o 
  -3  -4   5      114.53      121.73      2.27 o 
  -2  -4   5       34.02       29.82      0.95 o 
  -1  -4   5      789.33      878.41     12.23 o 
   0  -4   5     2598.86     2407.79    127.95 o 
   1  -4   5      317.18      331.23      6.41 o 
   2  -4   5     1750.87     1755.30     29.70 o 
   3  -4   5      889.79      907.49     16.07 o 
   4  -4   5      800.24      757.03     22.56 o 
   5  -4   5      548.45      521.77     10.11 o 
   6  -4   5       57.04       55.79      2.21 o 
   7  -4   5       90.10       86.43      2.97 o 
  -8  -3   5      157.62      174.00      6.44 o 
  -7  -3   5       28.71       27.19      2.20 o 
  -6  -3   5       71.66       67.23      2.71 o 
  -5  -3   5      355.59      374.32      7.33 o 
  -4  -3   5      446.75      456.51      7.63 o 
  -3  -3   5      417.63      402.46      6.75 o 
  -2  -3   5      479.39      450.94      6.56 o 
  -1  -3   5       83.40       90.35      1.75 o 
   0  -3   5       60.08       66.16      1.41 o 
   1  -3   5        0.28        5.07      0.55 o 
   2  -3   5     4600.69     4700.54     77.30 o 
   3  -3   5     1173.64     1171.98     20.22 o 
   4  -3   5      244.32      233.21      5.13 o 
   5  -3   5      486.39      474.53      9.16 o 
   6  -3   5        2.06        0.96      0.84 o 
   7  -3   5       54.96       54.10      2.48 o 
   8  -3   5      199.49      220.63      5.43 o 
  -8  -2   5       94.27       86.92      4.14 o 
  -7  -2   5        1.32        0.94      1.27 o 
  -6  -2   5        7.99        7.42      1.54 o 
  -5  -2   5       98.46      105.78      2.10 o 
  -4  -2   5      197.03      227.66      3.69 o 
  -3  -2   5       18.33       18.06      0.72 o 
  -2  -2   5       44.91       49.45      1.16 o 
  -1  -2   5      111.01      129.60      2.72 o 
   0  -2   5     1778.87     1879.21     25.25 o 
   1  -2   5     2067.36     2204.19     29.53 o 
   2  -2   5      116.75      122.24      4.14 o 
   3  -2   5      906.22      889.29     15.48 o 
   4  -2   5      558.44      561.62     14.60 o 
   5  -2   5      353.77      344.72      6.91 o 
   6  -2   5       81.98       76.12      2.46 o 
   7  -2   5        0.01        0.12      0.89 o 
   8  -2   5        5.78        5.44      2.38 o 
  -8  -1   5       67.68       74.25      3.97 o 
  -7  -1   5        1.42       -0.28      1.30 o 
  -6  -1   5       65.83       60.65      1.99 o 
  -5  -1   5        0.66        0.74      0.67 o 
  -4  -1   5       58.34       64.58      1.43 o 
  -3  -1   5      322.53      341.80     10.53 o 
  -2  -1   5      269.00      250.17      5.86 o 
  -1  -1   5        2.92        1.39      0.46 o 
   0  -1   5      151.10      157.67     10.12 o 
   1  -1   5        1.27        4.25      0.72 o 
   2  -1   5      712.04      774.29     13.40 o 
   3  -1   5        1.05        3.04      0.71 o 
   4  -1   5     1507.72     1504.03     28.43 o 
   5  -1   5      447.16      433.65      8.24 o 
   6  -1   5     1661.66     1633.32     27.93 o 
   7  -1   5      209.84      207.96      4.84 o 
   8  -1   5       48.42       52.13      2.16 o 
   9  -1   5       45.32       41.77      2.11 o 
  -8   0   5        9.09        6.65      2.08 o 
  -7   0   5       61.40       62.22      3.43 o 
  -6   0   5      914.71      916.23     22.87 o 
  -5   0   5        9.63        5.96      1.72 o 
  -4   0   5      393.13      371.12      6.99 o 
  -3   0   5        8.23       14.07      0.77 o 
  -2   0   5     4136.89     4211.76     55.90 o 
  -1   0   5       34.98       35.21      0.87 o 
   0   0   5     2741.06     2860.63     38.07 o 
   1   0   5     1597.25     1576.81     25.98 o 
   2   0   5     1665.81     1692.14     22.74 o 
   3   0   5     1020.49     1089.14     20.98 o 
   4   0   5       65.02       50.55      1.59 o 
   5   0   5      193.87      202.36      4.33 o 
   6   0   5       72.75       70.81      2.23 o 
   7   0   5        0.12        0.34      0.82 o 
   8   0   5      140.25      128.08      3.52 o 
   9   0   5      222.16      217.19      5.23 o 
  -8   1   5       54.27       60.84      3.76 o 
  -7   1   5      206.50      203.76      4.79 o 
  -6   1   5       53.94       50.61      1.96 o 
  -5   1   5       57.36       54.72      1.91 o 
  -4   1   5      588.61      571.45     14.91 o 
  -3   1   5      400.73      420.37      7.73 o 
  -2   1   5      121.47      132.07      2.21 o 
  -1   1   5      888.62     1005.29     16.37 o 
   0   1   5       59.82       72.14      1.84 o 
   1   1   5       34.58       34.72      0.86 o 
   2   1   5       83.00      108.78      1.86 o 
   3   1   5     1123.66     1364.47     18.45 o 
   4   1   5      186.71      188.37      2.98 o 
   5   1   5       15.46       14.73      0.90 o 
   6   1   5      102.62       98.75      2.63 o 
   7   1   5       36.48       31.24      1.52 o 
   8   1   5      772.59      780.43     14.23 o 
   9   1   5      122.15      125.71      3.55 o 
  -7   2   5       60.59       61.15      2.79 o 
  -6   2   5        1.04        0.74      1.00 o 
  -5   2   5      113.04      116.88      3.09 o 
  -4   2   5      767.57      760.73     13.47 o 
  -3   2   5      981.76     1038.07     17.79 o 
  -2   2   5      344.72      268.86      5.19 o 
  -1   2   5      436.91      462.64      8.23 o 
   0   2   5      987.46     1004.86     13.69 o 
   1   2   5      217.09      215.60      3.27 o 
   2   2   5      993.69     1011.68     41.39 o 
   3   2   5       11.97        5.71      0.73 o 
   4   2   5      380.22      375.40      5.50 o 
   5   2   5     1003.11     1008.67     13.88 o 
   6   2   5        2.19        1.58      0.91 o 
   7   2   5      285.03      283.59     10.12 o 
   8   2   5      349.12      356.26      7.49 o 
   9   2   5       21.99       23.16      2.05 o 
  10   2   5       97.41      111.66      4.75 o 
  -7   3   5      162.15      170.17      4.42 o 
  -6   3   5       20.55       18.11      1.54 o 
  -5   3   5      429.42      437.02      8.48 o 
  -4   3   5      425.95      440.47     16.44 o 
  -3   3   5      210.34      207.71      4.42 o 
  -2   3   5       45.97       37.67      1.37 o 
  -1   3   5      159.98      171.46      3.58 o 
   0   3   5     7040.12     7212.44    251.74 o 
   1   3   5      837.59      860.97     11.79 o 
   2   3   5      115.05      101.68      2.52 o 
   3   3   5      173.05      181.80      2.93 o 
   4   3   5     3484.58     3643.12     48.40 o 
   5   3   5        5.64        5.14      1.09 o 
   6   3   5       21.02       15.78      0.72 o 
   7   3   5       30.73       27.95      1.31 o 
   8   3   5      286.43      285.50      8.36 o 
   9   3   5        0.02       -0.42      1.24 o 
  10   3   5        7.07        4.86      1.65 o 
  -6   4   5       38.37       36.09      1.87 o 
  -5   4   5       10.78        9.53      1.23 o 
  -4   4   5      290.50      280.31      5.86 o 
  -3   4   5      226.49      234.92      4.97 o 
  -2   4   5      259.30      246.72      5.04 o 
  -1   4   5     1086.99     1160.93     23.60 o 
   0   4   5      218.74      205.17      7.52 o 
   1   4   5      705.05      721.64      9.99 o 
   2   4   5      693.60      689.96      9.59 o 
   3   4   5      225.72      222.58      4.28 o 
   4   4   5        9.18        7.40      0.53 o 
   5   4   5      115.01      134.24      2.38 o 
   6   4   5       58.16       57.85      1.39 o 
   7   4   5      224.19      229.34      4.69 o 
   8   4   5       82.25       78.10      3.45 o 
   9   4   5      136.84      133.28      4.99 o 
  10   4   5        2.18        0.33      1.44 o 
  -6   5   5        0.93       -1.08      1.14 o 
  -5   5   5      167.86      165.15      4.20 o 
  -4   5   5      211.11      204.10      4.69 o 
  -3   5   5     1578.66     1554.87     26.43 o 
  -2   5   5      474.72      477.70     10.62 o 
  -1   5   5        8.64       11.14      0.86 o 
   0   5   5      708.30      768.14     13.35 o 
   1   5   5     2652.00     2756.45     39.04 o 
   2   5   5     4371.67     4454.82     59.06 o 
   3   5   5       45.02       40.32      1.02 o 
   4   5   5     1220.90     1145.79     15.67 o 
   5   5   5       14.47        9.77      0.58 o 
   6   5   5      170.08      168.22      3.60 o 
   7   5   5      181.50      185.02      3.99 o 
   8   5   5       16.22       14.03      1.45 o 
   9   5   5       41.77       45.56      2.61 o 
  10   5   5      236.46      247.31      7.94 o 
  -5   6   5       26.89       27.33      1.69 o 
  -4   6   5        9.74        9.04      2.14 o 
  -3   6   5       39.30       34.88      1.98 o 
  -2   6   5      352.80      357.20     12.97 o 
  -1   6   5     1069.12     1111.74     19.14 o 
   0   6   5      892.14      925.79     16.01 o 
   1   6   5      281.57      294.25      5.69 o 
   2   6   5       94.27       85.75      1.87 o 
   3   6   5      146.15      141.37      2.46 o 
   4   6   5       87.86       82.98      1.69 o 
   5   6   5        5.96        4.24      1.20 o 
   6   6   5      722.44      702.87     12.27 o 
   7   6   5      502.13      505.95     11.27 o 
   8   6   5        3.26        1.34      1.52 o 
   9   6   5        2.76        1.75      1.24 o 
  10   6   5        8.99        7.64      1.83 o 
  -5   7   5        3.76        1.93      1.29 o 
  -4   7   5        0.14       -0.56      1.01 o 
  -3   7   5        5.79        6.82      1.45 o 
  -2   7   5        2.06        2.53      0.94 o 
  -1   7   5      199.16      200.54      5.81 o 
   0   7   5      352.56      354.09      6.86 o 
   1   7   5       94.26       88.55      2.34 o 
   2   7   5      496.22      514.73     11.21 o 
   3   7   5       95.37      100.25      1.96 o 
   4   7   5        3.95        5.38      0.87 o 
   5   7   5      942.34      918.59     16.55 o 
   6   7   5      884.56      908.27     15.66 o 
   7   7   5        0.25        0.81      0.74 o 
   8   7   5       22.17       22.62      1.72 o 
   9   7   5       68.92       66.60      2.33 o 
  10   7   5       37.69       40.84      2.68 o 
  -4   8   5      224.57      245.67      5.75 o 
  -3   8   5      271.37      286.06      6.28 o 
  -2   8   5        0.69        0.35      0.80 o 
  -1   8   5      468.16      447.86      8.64 o 
   0   8   5        5.91        5.19      0.94 o 
   1   8   5      356.87      347.44      6.79 o 
   2   8   5        0.21       -0.18      0.60 o 
   3   8   5      537.44      568.77      8.27 o 
   4   8   5      284.50      267.65     19.74 o 
   5   8   5        3.14        1.73      0.75 o 
   6   8   5        2.18        0.91      0.80 o 
   7   8   5       75.22       77.10      2.38 o 
   8   8   5      410.04      397.36      7.79 o 
   9   8   5        1.17        0.89      0.97 o 
  10   8   5       44.89       42.13      2.79 o 
  -3   9   5        1.83        1.21      1.16 o 
  -2   9   5        2.87        3.38      1.13 o 
  -1   9   5       48.65       49.18      2.49 o 
   0   9   5      161.57      162.62      3.95 o 
   1   9   5       92.24       89.05      2.56 o 
   2   9   5       56.92       53.91      1.83 o 
   3   9   5        2.17        1.71      1.06 o 
   4   9   5       20.83       23.65      1.28 o 
   5   9   5      248.62      263.62      7.55 o 
   6   9   5      394.53      398.71      7.73 o 
   7   9   5       57.91       53.87      2.05 o 
   8   9   5        0.21        0.59      0.99 o 
   9   9   5       21.34       17.76      2.84 o 
  -2  10   5       22.83       22.70      1.67 o 
  -1  10   5       59.74       65.02      2.42 o 
   0  10   5       13.44       15.29      1.27 o 
   1  10   5      345.92      341.95      6.96 o 
   2  10   5      128.29      129.51      4.92 o 
   3  10   5        3.16        3.49      1.30 o 
   5  10   5       58.80       64.83      2.66 o 
   6  10   5      114.86      122.90      3.32 o 
   7  10   5       12.70       12.37      1.40 o 
   8  10   5        8.74        8.21      1.35 o 
   9  10   5        3.76        2.91      1.94 o 
  -1  11   5      245.56      273.60      8.72 o 
   0  11   5       52.16       58.16      2.28 o 
   1  11   5        0.35       -1.03      1.60 o 
   2  11   5      286.84      302.51      9.25 o 
   3  11   5      212.44      216.22      7.19 o 
   4  11   5       37.16       31.51      2.40 o 
   5  11   5       96.67      100.20      4.38 o 
   6  11   5       87.71       87.96      2.82 o 
   7  11   5      152.62      168.07      4.30 o 
   8  11   5        0.88        1.14      1.14 o 
   1  12   5       32.09       29.74      2.71 o 
   2  12   5       62.45       69.56      3.81 o 
   3  12   5       62.17       62.14      3.52 o 
   4  12   5        1.08        1.57      1.62 o 
   5  12   5       57.09       61.05      3.54 o 
   6  12   5        5.00        4.56      1.92 o 
   7  12   5        0.31        0.72      1.96 o 
  -4 -10   6        7.16        8.81      2.11 o 
  -3 -10   6        8.17        6.97      1.96 o 
  -2 -10   6      204.23      206.82      7.46 o 
  -1 -10   6       11.18       13.68      2.32 o 
   0 -10   6       27.91       31.97      2.80 o 
  -6  -9   6        8.24       16.11      1.77 o 
  -5  -9   6       24.80       25.27      2.26 o 
  -4  -9   6       41.78       40.20      1.95 o 
  -3  -9   6        7.46        8.66      1.95 o 
  -2  -9   6      153.12      148.25      5.76 o 
  -1  -9   6       11.67       11.15      2.23 o 
   0  -9   6      165.90      176.25      6.58 o 
   1  -9   6       23.88       22.69      2.32 o 
   2  -9   6      349.65      374.87     11.45 o 
  -6  -8   6        3.51        4.63      1.83 o 
  -5  -8   6       12.38       14.53      1.54 o 
  -4  -8   6        0.15       -0.59      0.99 o 
  -3  -8   6      149.85      163.51      4.03 o 
  -2  -8   6       27.04       26.92      2.20 o 
  -1  -8   6      586.04      572.58     15.53 o 
   0  -8   6        0.01        0.91      1.39 o 
   1  -8   6        2.70        1.83      1.01 o 
   2  -8   6       12.39       12.03      3.11 o 
   3  -8   6        0.01        0.67      1.23 o 
  -7  -7   6        4.15        5.27      1.35 o 
  -6  -7   6      141.48      145.62      4.90 o 
  -5  -7   6        2.71        3.90      4.26 o 
  -4  -7   6        6.11        8.24      1.18 o 
  -3  -7   6        2.58        2.20      0.84 o 
  -2  -7   6       76.63       77.95      3.63 o 
  -1  -7   6       39.88       35.85      2.43 o 
   0  -7   6      336.85      345.78     10.03 o 
   1  -7   6        6.86        6.67      1.13 o 
   2  -7   6        8.11        5.97      1.17 o 
   3  -7   6        1.15        2.23      1.90 o 
   4  -7   6       42.42       46.71      2.22 o 
   5  -7   6        0.41        0.50      1.28 o 
  -7  -6   6      172.81      188.85      4.65 o 
  -6  -6   6       37.03       40.61      1.88 o 
  -5  -6   6       66.99       66.39      3.21 o 
  -4  -6   6      192.31      190.21      4.37 o 
  -3  -6   6      175.09      161.29      3.78 o 
  -2  -6   6      121.00      122.52      3.05 o 
  -1  -6   6      197.73      178.22      5.19 o 
   0  -6   6      438.32      431.71     11.92 o 
   1  -6   6      813.07      821.73     14.84 o 
   2  -6   6      357.73      355.60      7.34 o 
   3  -6   6       17.32       15.34      1.26 o 
   4  -6   6      167.58      169.57      5.88 o 
   5  -6   6       25.94       25.71      1.72 o 
  -8  -5   6        1.77        0.43      1.74 o 
  -7  -5   6        0.18       -1.48      1.48 o 
  -6  -5   6       57.21       58.37      2.16 o 
  -5  -5   6       16.97       14.66      1.13 o 
  -4  -5   6      930.45      926.72     16.09 o 
  -3  -5   6      175.04      184.30      4.09 o 
  -2  -5   6     1026.66     1038.75     14.53 o 
  -1  -5   6       18.61       16.80      0.83 o 
   0  -5   6       22.85       19.55      1.39 o 
   1  -5   6      270.52      277.03      5.77 o 
   2  -5   6      773.49      782.71     14.17 o 
   3  -5   6       53.40       51.04      2.01 o 
   4  -5   6        4.47        2.91      0.98 o 
   5  -5   6       77.41       71.45      2.63 o 
   6  -5   6        0.01       -0.28      1.09 o 
  -8  -4   6        4.32        4.32      1.93 o 
  -7  -4   6        1.11        0.25      1.44 o 
  -6  -4   6        0.06        1.65      0.90 o 
  -5  -4   6       17.42       21.20      1.66 o 
  -4  -4   6       52.62       54.14      1.86 o 
  -3  -4   6     1285.51     1292.04     17.81 o 
  -2  -4   6      482.26      497.79      7.34 o 
  -1  -4   6       12.67       10.39      0.67 o 
   0  -4   6        2.02        2.73      0.79 o 
   1  -4   6      438.88      456.50      8.56 o 
   2  -4   6      450.70      462.34      8.78 o 
   3  -4   6        3.73        3.51      1.52 o 
   4  -4   6      220.85      215.85      6.11 o 
   5  -4   6       36.83       31.59      2.43 o 
   6  -4   6       59.02       59.43      2.38 o 
   7  -4   6       34.46       42.38      2.15 o 
  -8  -3   6       57.23       63.33      3.66 o 
  -7  -3   6       23.63       25.30      2.31 o 
  -6  -3   6      105.74       93.47      3.96 o 
  -5  -3   6       28.86       24.90      2.31 o 
  -4  -3   6        0.78        0.48      0.66 o 
  -3  -3   6      457.69      446.90      9.82 o 
  -2  -3   6       72.32       74.23      1.62 o 
  -1  -3   6        4.13        0.91      0.40 o 
   0  -3   6     2093.29     2140.84     35.31 o 
   1  -3   6        1.79        1.63      0.76 o 
   2  -3   6      101.93      103.29      2.71 o 
   3  -3   6      656.41      643.54     11.72 o 
   4  -3   6      122.16      122.08      3.56 o 
   5  -3   6      150.68      155.38      3.92 o 
   6  -3   6        6.98        7.29      1.18 o 
   7  -3   6      359.25      371.25      7.92 o 
   8  -3   6        0.32       -0.79      1.18 o 
  -8  -2   6       40.28       35.91      2.89 o 
  -7  -2   6      145.63      140.60      5.41 o 
  -6  -2   6        3.91        3.22      1.42 o 
  -5  -2   6       22.44       23.16      1.90 o 
  -4  -2   6        0.01        0.02      0.47 o 
  -3  -2   6      741.58      725.14     11.25 o 
  -2  -2   6      907.28      909.64     15.35 o 
  -1  -2   6       16.61       18.46      0.81 o 
   0  -2   6      567.53      574.36      8.19 o 
   1  -2   6      599.10      664.82      9.36 o 
   2  -2   6     1963.86     2014.00     33.75 o 
   3  -2   6      604.36      623.41     11.27 o 
   4  -2   6     1601.56     1621.49     27.65 o 
   5  -2   6      282.93      294.89      6.17 o 
   6  -2   6       44.14       44.66      1.90 o 
   7  -2   6      248.86      232.50      5.44 o 
   8  -2   6        5.72        7.79      1.38 o 
  -8  -1   6       34.95       31.82      2.85 o 
  -7  -1   6       85.43       77.01      3.81 o 
  -6  -1   6       26.27       23.55      2.08 o 
  -5  -1   6        0.04       -0.07      0.72 o 
  -4  -1   6      104.84       99.31      6.96 o 
  -3  -1   6       89.47       96.99      2.54 o 
  -2  -1   6       65.06       63.09      1.43 o 
  -1  -1   6      539.52      572.38      8.96 o 
   0  -1   6        3.63        8.17      1.65 o 
   1  -1   6      743.23      629.51      8.86 o 
   2  -1   6       43.73       38.65      0.94 o 
   3  -1   6      850.79      851.44     14.88 o 
   4  -1   6      172.95      188.18      4.15 o 
   5  -1   6       27.86       22.37      1.30 o 
   6  -1   6      874.43      867.92     15.62 o 
   7  -1   6       19.37       15.62      1.27 o 
   8  -1   6      232.24      226.25      5.40 o 
   9  -1   6       88.61       96.83      3.28 o 
  -7   0   6       53.47       54.08      3.31 o 
  -6   0   6        6.86        5.26      1.06 o 
  -5   0   6      156.90      158.35      3.75 o 
  -4   0   6      839.99      780.58     13.75 o 
  -3   0   6       24.52       20.62      1.02 o 
  -2   0   6      118.74       90.49      1.76 o 
  -1   0   6       44.67       49.06      1.47 o 
   0   0   6     1116.94     1192.12     16.24 o 
   1   0   6      528.36      559.60      9.68 o 
   2   0   6      322.87      327.51      4.85 o 
   3   0   6      706.44      777.92     13.59 o 
   4   0   6      486.48      468.38      9.61 o 
   5   0   6      424.55      410.46      7.85 o 
   6   0   6     2625.43     2680.10     44.90 o 
   7   0   6       96.54       91.84      2.78 o 
   8   0   6       27.13       29.27      1.65 o 
   9   0   6       86.54       92.29      3.10 o 
  -7   1   6      222.30      223.22      5.24 o 
  -6   1   6       98.83       97.08      2.87 o 
  -5   1   6       22.47       17.42      1.20 o 
  -4   1   6      503.85      475.30      8.88 o 
  -3   1   6       62.05       55.34      1.81 o 
  -2   1   6       58.03       51.58      1.61 o 
  -1   1   6      305.34      342.23      5.05 o 
   0   1   6       77.44       79.67      1.54 o 
   1   1   6        1.25        1.70      0.40 o 
   2   1   6       46.14       55.95      4.16 o 
   4   1   6        6.92        9.20      0.77 o 
   5   1   6        9.20        8.66      1.98 o 
   6   1   6      726.70      725.03     19.26 o 
   7   1   6      131.55      128.29      3.35 o 
   8   1   6       31.43       26.40      1.54 o 
   9   1   6        0.17       -0.25      1.05 o 
  -7   2   6       24.51       28.95      1.79 o 
  -6   2   6        0.08       -0.78      0.93 o 
  -5   2   6      123.89      118.33      3.19 o 
  -4   2   6      866.04      848.13     15.00 o 
  -3   2   6       27.63       29.77      1.35 o 
  -2   2   6      105.39      107.02      2.63 o 
  -1   2   6       41.28       40.79      1.62 o 
   0   2   6      257.65      231.57      3.56 o 
   1   2   6       65.46       77.78      1.49 o 
   2   2   6       28.00       22.83      0.77 o 
   3   2   6       62.22       85.19      1.63 o 
   4   2   6      590.83      598.95      8.50 o 
   5   2   6      270.65      262.01      5.27 o 
   6   2   6        5.76        6.14      0.89 o 
   7   2   6     1527.46     1542.71     29.31 o 
   8   2   6        1.65        2.75      0.93 o 
   9   2   6       31.93       32.09      2.35 o 
  10   2   6       21.67       20.92      2.19 o 
  -7   3   6       92.60       97.53      3.24 o 
  -6   3   6        6.40        4.74      1.17 o 
  -5   3   6     1307.08     1275.54     22.17 o 
  -4   3   6        0.59        1.32      0.85 o 
  -3   3   6     1946.01     1937.84     32.49 o 
  -2   3   6      283.99      266.47     11.92 o 
  -1   3   6       18.94       11.00      0.82 o 
   1   3   6      627.78      693.50      9.66 o 
   2   3   6     2383.13     2424.11     32.39 o 
   3   3   6      153.06      138.70      2.92 o 
   4   3   6      207.95      196.08      3.19 o 
   6   3   6       16.16       14.78      0.98 o 
   7   3   6        0.15       -0.73      0.73 o 
   8   3   6      561.81      588.96     11.06 o 
   9   3   6       52.07       52.04      2.94 o 
  10   3   6      199.13      224.34      7.60 o 
  -6   4   6       12.79        9.19      1.43 o 
  -5   4   6       64.22       58.84      2.24 o 
  -4   4   6       45.70       41.60      1.79 o 
  -3   4   6      172.31      181.12      4.17 o 
  -2   4   6      757.75      754.04     25.94 o 
  -1   4   6      176.73      193.25      4.11 o 
   0   4   6     1153.08     1070.89     18.23 o 
   1   4   6     1148.00     1223.21     26.26 o 
   2   4   6       35.33       35.16      1.59 o 
   3   4   6       29.32       35.37      1.95 o 
   4   4   6       22.29       18.31      0.73 o 
   5   4   6       17.14       13.60      0.68 o 
   6   4   6       16.94       20.88      0.86 o 
   7   4   6      107.89      114.15      2.92 o 
   8   4   6       13.54       12.19      1.74 o 
   9   4   6        5.45        7.27      1.68 o 
  10   4   6      211.38      224.81      7.52 o 
  -6   5   6        4.04        4.16      1.37 o 
  -5   5   6       59.65       67.72      4.35 o 
  -4   5   6       78.52       77.54      2.56 o 
  -3   5   6       47.07       44.88      1.82 o 
  -2   5   6      100.32       98.04      2.70 o 
  -1   5   6     1583.30     1550.66     26.19 o 
   0   5   6        0.24        0.25      0.57 o 
   1   5   6      357.44      345.75      6.53 o 
   2   5   6      496.15      595.36      8.44 o 
   3   5   6        2.60        2.92      0.45 o 
   4   5   6      408.11      377.61     27.17 o 
   5   5   6      121.19      129.04      5.01 o 
   6   5   6      635.54      618.88      8.96 o 
   7   5   6       28.56       34.11      1.43 o 
   8   5   6      140.12      150.89      5.28 o 
   9   5   6       35.79       32.78      2.37 o 
  10   5   6       58.82       50.75      3.07 o 
  -5   6   6        4.75        2.40      1.71 o 
  -4   6   6      516.72      545.30     10.56 o 
  -3   6   6      120.75      110.06      3.12 o 
  -2   6   6       20.07       19.07      1.23 o 
  -1   6   6       77.63       67.52      2.11 o 
   0   6   6      113.82      104.98      2.73 o 
   1   6   6     2364.27     2381.17     46.60 o 
   2   6   6      533.13      508.94      9.21 o 
   3   6   6      587.88      571.40      8.22 o 
   4   6   6       78.20       78.74      2.09 o 
   5   6   6        0.42        0.80      0.47 o 
   6   6   6      253.57      262.82      5.27 o 
   8   6   6       27.30       26.59      2.01 o 
   9   6   6       83.14       86.84      3.85 o 
  10   6   6       89.11       91.62      4.18 o 
  -4   7   6        0.33        0.90      1.08 o 
  -3   7   6       53.08       49.60      2.10 o 
  -2   7   6        8.28        8.03      1.17 o 
  -1   7   6       75.65       67.86      2.21 o 
   0   7   6       21.02       19.00      1.14 o 
   1   7   6       59.08       60.91      1.95 o 
   2   7   6      232.32      236.96      4.88 o 
   3   7   6       67.88       72.68      1.62 o 
   4   7   6      205.99      214.92      3.94 o 
   5   7   6       18.71       14.84      1.01 o 
   6   7   6      300.71      276.04      5.55 o 
   7   7   6       43.94       40.94      3.46 o 
   8   7   6       26.02       27.90      1.76 o 
   9   7   6        0.51        0.09      1.27 o 
  10   7   6       66.59       68.00      3.54 o 
  -3   8   6      134.84      144.96      3.96 o 
  -2   8   6      132.64      146.91      3.88 o 
  -1   8   6      520.08      515.59      9.86 o 
   0   8   6       27.32       24.37      1.33 o 
   1   8   6       48.49       42.56      1.66 o 
   2   8   6       17.16       14.00      1.48 o 
   3   8   6      231.13      239.49      4.98 o 
   4   8   6        4.62        2.53      0.72 o 
   5   8   6     1046.75     1007.76     17.27 o 
   6   8   6       19.19       13.80      1.08 o 
   7   8   6       52.42       54.68      2.02 o 
   8   8   6        0.17       -0.54      0.89 o 
   9   8   6        8.18        3.98      1.16 o 
  10   8   6       78.52       95.07      4.38 o 
  -3   9   6       44.76       42.53      3.19 o 
  -2   9   6       97.45      100.88      3.14 o 
  -1   9   6       96.79       92.12      2.87 o 
   0   9   6      237.92      243.35      5.38 o 
   1   9   6      102.92      101.23      2.86 o 
   2   9   6      553.68      547.66     10.20 o 
   3   9   6       13.05       12.22      1.53 o 
   4   9   6        9.65        5.43      1.41 o 
   6   9   6       40.55       43.82      1.82 o 
   7   9   6      164.52      166.14      4.04 o 
   8   9   6       47.63       45.31      1.92 o 
   9   9   6        0.53        0.15      1.04 o 
  -1  10   6       27.83       30.00      1.73 o 
   0  10   6       15.22       14.95      1.33 o 
   1  10   6       10.88       13.79      1.25 o 
   2  10   6       12.20       11.71      2.02 o 
   3  10   6       32.33       29.93      2.22 o 
   4  10   6       34.03       26.87      2.05 o 
   5  10   6       13.64       10.96      1.95 o 
   6  10   6       13.13       10.93      2.54 o 
   7  10   6       85.58       91.77      2.86 o 
   8  10   6        4.82        4.43      1.18 o 
   9  10   6       34.48       30.72      2.54 o 
   0  11   6      105.33       99.92      3.14 o 
   1  11   6      267.62      273.12      8.80 o 
   2  11   6       18.72       17.97      2.08 o 
   3  11   6        1.58        2.73      1.53 o 
   4  11   6      213.95      222.41      7.37 o 
   5  11   6       27.69       23.83      2.25 o 
   6  11   6        0.07        0.15      1.38 o 
   7  11   6       22.18       20.53      1.58 o 
   8  11   6        0.29       -0.29      2.14 o 
   2  12   6        2.25        0.43      1.74 o 
   3  12   6       45.49       38.94      2.91 o 
   5  12   6        0.21        0.76      1.74 o 
   6  12   6        9.15       14.24      2.43 o 
  -4  -9   7        0.01        0.09      1.80 o 
  -3  -9   7       33.23       35.85      2.77 o 
  -2  -9   7       96.70       89.69      4.36 o 
   0  -9   7        0.02       -1.53      1.53 o 
   1  -9   7       11.97       11.93      2.32 o 
  -6  -8   7      131.70      152.87      6.13 o 
  -5  -8   7        1.11        1.92      1.23 o 
  -4  -8   7        6.30        9.82      1.41 o 
  -3  -8   7       34.75       32.49      2.59 o 
  -2  -8   7       17.39       16.91      1.89 o 
  -1  -8   7      110.33      119.97      5.08 o 
   0  -8   7        0.20        0.45      1.44 o 
   1  -8   7      206.72      212.50      7.37 o 
   2  -8   7       61.40       69.58      2.77 o 
   3  -8   7      144.58      158.09      4.51 o 
  -6  -7   7        5.33        4.22      1.35 o 
  -5  -7   7       56.32       64.09      2.42 o 
  -4  -7   7       76.49       74.65      3.41 o 
  -3  -7   7      241.19      241.86      5.37 o 
  -2  -7   7       83.32       70.59      3.45 o 
  -1  -7   7        9.45        5.55      1.45 o 
   0  -7   7      228.59      223.97      7.36 o 
   1  -7   7       20.23       14.39      2.22 o 
   2  -7   7       30.45       32.10      3.40 o 
   3  -7   7       37.19       31.23      1.87 o 
   4  -7   7       44.43       43.38      2.25 o 
  -7  -6   7       28.27       35.97      2.83 o 
  -6  -6   7       54.49       66.27      2.49 o 
  -5  -6   7      227.24      218.09      5.03 o 
  -4  -6   7      123.22      123.61      3.34 o 
  -3  -6   7      140.96      139.94      3.52 o 
  -2  -6   7      118.94      104.18      4.17 o 
  -1  -6   7       50.92       49.64      2.79 o 
   0  -6   7       16.73       17.43      1.77 o 
   1  -6   7        0.04       -0.23      0.80 o 
   2  -6   7       99.02      101.81      3.10 o 
   3  -6   7      538.22      545.52     10.74 o 
   4  -6   7       19.02       20.99      1.58 o 
   5  -6   7      436.51      483.58     10.03 o 
  -7  -5   7       47.32       53.04      3.30 o 
  -6  -5   7        0.24        1.32      1.57 o 
  -5  -5   7      155.24      164.77      4.04 o 
  -4  -5   7        1.14        2.52      0.93 o 
  -3  -5   7       20.41       13.97      1.22 o 
  -2  -5   7      375.08      356.17      6.87 o 
  -1  -5   7        4.54        2.81      2.16 o 
   0  -5   7      465.75      485.15      9.22 o 
   1  -5   7       48.30       49.24      1.91 o 
   2  -5   7        0.10       -0.03      0.79 o 
   3  -5   7       12.94        8.53      1.46 o 
   4  -5   7       93.20       91.33      2.98 o 
   5  -5   7      190.46      190.80      4.90 o 
   6  -5   7      142.67      160.37      4.53 o 
  -7  -4   7       17.40       17.75      2.13 o 
  -6  -4   7       26.03       23.71      2.16 o 
  -5  -4   7       88.61       86.06      2.79 o 
  -4  -4   7       88.89       86.34      2.53 o 
  -3  -4   7        6.62        9.04      1.37 o 
  -2  -4   7      121.30      117.31      2.35 o 
  -1  -4   7       36.07       33.15      1.33 o 
   0  -4   7      149.98      154.38      3.62 o 
   1  -4   7      141.46      138.09      3.41 o 
   2  -4   7     1105.50     1121.97     19.65 o 
   3  -4   7      335.70      345.26      7.11 o 
   4  -4   7        3.64        2.71      0.95 o 
   5  -4   7       24.69       21.80      1.51 o 
   6  -4   7       21.58       26.73      1.71 o 
   7  -4   7       79.69       85.41      3.15 o 
  -7  -3   7        4.44        3.60      1.81 o 
  -6  -3   7       16.00       20.58      2.07 o 
  -5  -3   7        8.07        4.66      1.48 o 
  -4  -3   7      129.13      132.62      3.23 o 
  -3  -3   7      221.41      218.92      3.72 o 
  -2  -3   7       19.86       23.06      0.94 o 
  -1  -3   7      255.93      221.74     14.64 o 
   0  -3   7       59.33       49.27      4.04 o 
   1  -3   7      851.56      892.60     15.68 o 
   2  -3   7      823.90      860.66     15.28 o 
   3  -3   7       43.41       39.10      1.66 o 
   4  -3   7       20.11       17.46      1.22 o 
   5  -3   7      131.41      127.87      3.54 o 
   6  -3   7        0.10       -0.45      0.82 o 
   7  -3   7      328.40      355.17      7.77 o 
  -7  -2   7      157.57      166.00      6.28 o 
  -6  -2   7       13.77       15.72      1.75 o 
  -5  -2   7      262.33      235.71      7.34 o 
  -4  -2   7       42.67       42.89      1.62 o 
  -3  -2   7     1057.27     1064.54     14.84 o 
  -2  -2   7      104.44       99.90      2.46 o 
  -1  -2   7     1554.42     1515.95     33.33 o 
   0  -2   7        3.44        5.11      0.55 o 
   1  -2   7        8.47        4.14      0.70 o 
   2  -2   7      315.28      329.18      7.99 o 
   3  -2   7       18.36       21.48      1.25 o 
   4  -2   7      981.17     1015.55     17.93 o 
   5  -2   7      197.40      188.81      4.48 o 
   6  -2   7      178.30      172.89      4.36 o 
   7  -2   7       69.43       71.57      2.63 o 
   8  -2   7        8.26       10.80      1.59 o 
  -7  -1   7        1.08        1.47      1.78 o 
  -6  -1   7       67.21       59.71      3.33 o 
  -5  -1   7       90.24       88.89      4.26 o 
  -4  -1   7        0.07        0.24      0.63 o 
  -3  -1   7       15.48       11.86      0.89 o 
  -2  -1   7      154.59      148.72      4.38 o 
  -1  -1   7       67.08       73.29      1.99 o 
   0  -1   7       23.31       20.50      0.94 o 
   1  -1   7       42.54       46.97      1.45 o 
   2  -1   7      770.88      798.60     14.03 o 
   3  -1   7      151.47      160.40      8.36 o 
   4  -1   7      168.77      157.59      4.55 o 
   5  -1   7      104.42       96.39      2.76 o 
   6  -1   7       57.11       56.21      2.11 o 
   7  -1   7       26.50       25.57      1.58 o 
   8  -1   7        0.62        3.39      2.55 o 
  -7   0   7       79.25       78.85      4.18 o 
  -6   0   7       28.97       21.69      1.43 o 
  -5   0   7       25.41       26.44      1.42 o 
  -4   0   7       73.68       73.93      2.25 o 
  -3   0   7        0.78        0.49      0.70 o 
  -2   0   7      216.53      216.37      4.49 o 
  -1   0   7      515.69      525.58      7.59 o 
   0   0   7        4.80        4.25      0.51 o 
   1   0   7     1840.13     1855.47     30.67 o 
   2   0   7      109.67      104.05      1.96 o 
   3   0   7      162.11      162.25      3.65 o 
   4   0   7      339.28      337.31      6.64 o 
   5   0   7      308.08      309.53      6.30 o 
   6   0   7       12.82       13.85      1.09 o 
   7   0   7       34.74       30.56      1.59 o 
   8   0   7      463.19      441.88      9.00 o 
   9   0   7        8.75       13.79      1.71 o 
  -7   1   7        0.48       -0.03      1.87 o 
  -6   1   7       45.74       45.98      1.99 o 
  -5   1   7      730.35      693.99     13.60 o 
  -4   1   7      738.77      711.59     12.82 o 
  -3   1   7       48.16       45.70      1.68 o 
  -2   1   7      539.98      536.97      9.76 o 
  -1   1   7      880.09      900.84     15.51 o 
   0   1   7       65.58       77.86      1.58 o 
   1   1   7      623.15      674.97      9.50 o 
   2   1   7       43.54       30.43      1.42 o 
   3   1   7      640.97      572.03      8.17 o 
   4   1   7        3.28        1.02      0.54 o 
   5   1   7      424.67      405.55      8.13 o 
   6   1   7      130.70      121.56      3.17 o 
   7   1   7       21.70       21.80      1.36 o 
   8   1   7      125.22      127.12      3.58 o 
   9   1   7        0.07        0.41      1.08 o 
  -6   2   7       51.89       47.32      2.05 o 
  -5   2   7        3.74        0.50      2.74 o 
  -4   2   7        1.08        2.51      1.54 o 
  -3   2   7       28.20       31.55      2.47 o 
  -2   2   7      112.93       97.47      2.55 o 
  -1   2   7       86.39       83.09      2.22 o 
   0   2   7      103.05      120.39      2.14 o 
   1   2   7      307.96      324.96      4.88 o 
   2   2   7      635.22      602.86      8.55 o 
   3   2   7      260.18      265.29      4.12 o 
   4   2   7       11.81        7.55      0.59 o 
   5   2   7       22.43       20.42      1.13 o 
   6   2   7        0.10       -0.64      0.64 o 
   7   2   7        0.87        1.11      0.81 o 
   8   2   7      281.65      269.05      5.91 o 
   9   2   7      101.11       96.60      3.10 o 
  -6   3   7       52.50       55.12      3.07 o 
  -5   3   7       16.39       13.86      1.31 o 
  -4   3   7       12.64        9.81      1.22 o 
  -3   3   7     1141.31     1104.89     19.20 o 
  -2   3   7        9.77       13.90      0.99 o 
  -1   3   7      884.83      909.54     15.79 o 
   0   3   7      171.55      182.06      3.89 o 
   1   3   7      255.05      236.33      3.70 o 
   2   3   7      904.29      920.45     12.74 o 
   3   3   7     1116.53     1116.92     21.47 o 
   4   3   7       92.23       74.64      1.60 o 
   5   3   7      517.13      512.15     10.75 o 
   6   3   7      373.46      381.85      7.41 o 
   7   3   7      584.29      593.31     11.01 o 
   8   3   7       16.50       18.21      1.33 o 
   9   3   7       10.98       11.50      2.01 o 
  10   3   7       79.64       84.83      4.15 o 
  -6   4   7      113.69      117.83      3.60 o 
  -5   4   7      260.92      265.52      5.99 o 
  -4   4   7        0.10        0.22      0.91 o 
  -3   4   7      146.01      146.87      3.69 o 
  -2   4   7       36.42       24.14      1.32 o 
  -1   4   7       22.21       16.55      1.05 o 
   0   4   7      564.50      568.27     10.26 o 
   1   4   7      473.32      488.87      8.90 o 
   2   4   7      999.34     1017.63     14.04 o 
   3   4   7       26.29       29.94      0.93 o 
   4   4   7       26.50       26.33      0.91 o 
   5   4   7      244.63      258.19      4.15 o 
   6   4   7       29.14       30.20      1.36 o 
   7   4   7      243.88      235.15      5.07 o 
   8   4   7       56.84       57.64      2.94 o 
   9   4   7      309.21      314.20      9.52 o 
  10   4   7        4.05        6.55      1.86 o 
  -5   5   7        8.99        7.90      1.38 o 
  -4   5   7       52.94       52.09      2.10 o 
  -3   5   7      126.92      120.81      3.30 o 
  -2   5   7        3.73        1.16      0.87 o 
  -1   5   7       83.69       70.87      2.20 o 
   0   5   7      132.04      129.68      3.14 o 
   1   5   7      734.39      789.62     14.49 o 
   2   5   7       69.89       68.69      1.97 o 
   3   5   7      105.30      102.81      1.99 o 
   4   5   7      178.10      177.67      3.76 o 
   5   5   7       19.98       20.22      1.05 o 
   6   5   7       94.69       92.37      1.99 o 
   7   5   7       42.49       43.50      2.47 o 
   8   5   7      331.73      349.44     10.06 o 
   9   5   7        0.55        0.49      1.35 o 
  10   5   7       64.79       59.08      3.39 o 
  -5   6   7       88.77      103.64      3.37 o 
  -4   6   7      413.85      428.41      8.76 o 
  -3   6   7       11.28        9.68      1.60 o 
  -2   6   7      387.04      377.01      7.58 o 
  -1   6   7      152.09      131.69      3.37 o 
   0   6   7       44.41       45.52      1.71 o 
   1   6   7       22.62       18.37      1.33 o 
   2   6   7       17.31       17.14      1.05 o 
   3   6   7      987.68     1039.05     14.42 o 
   4   6   7      447.20      433.48      6.48 o 
   5   6   7      297.06      270.61      4.37 o 
   6   6   7      485.19      503.19     13.01 o 
   7   6   7        1.61        0.66      0.80 o 
   8   6   7        0.05       -0.70      1.15 o 
   9   6   7       78.38       72.20      3.46 o 
  10   6   7       77.39       92.52      4.26 o 
  -4   7   7       13.05       11.57      4.13 o 
  -3   7   7      190.82      202.98      4.96 o 
  -2   7   7        0.15       -0.87      0.87 o 
  -1   7   7      132.42      134.52      4.82 o 
   0   7   7       84.78       72.02      2.28 o 
   1   7   7     1422.92     1325.85     22.67 o 
   2   7   7        1.59        0.39      0.68 o 
   3   7   7       61.21       57.36      1.89 o 
   4   7   7        0.04        0.63      0.74 o 
   5   7   7        1.05       -0.47      0.59 o 
   6   7   7       86.73       88.63      2.47 o 
   7   7   7       56.92       56.97      1.99 o 
   8   7   7      119.61      119.88      4.57 o 
   9   7   7        1.10       -0.30      1.30 o 
  10   7   7       12.46       14.60      2.19 o 
  -3   8   7      134.21      145.89      4.07 o 
  -2   8   7        1.18        1.44      1.01 o 
  -1   8   7        2.60        0.62      0.92 o 
   0   8   7      411.74      400.34      7.95 o 
   1   8   7       29.09       27.47      1.40 o 
   2   8   7       16.51       18.73      1.19 o 
   3   8   7       19.14       17.96      1.15 o 
   4   8   7        0.00        0.23      0.68 o 
   5   8   7      177.58      181.86      5.44 o 
   6   8   7       66.88       71.50      2.26 o 
   7   8   7      539.49      545.60     18.89 o 
   8   8   7       12.93       12.41      1.25 o 
   9   8   7       59.15       62.88      3.31 o 
  -2   9   7       46.32       45.43      2.11 o 
  -1   9   7       62.70       67.92      2.48 o 
   0   9   7       41.28       36.84      1.75 o 
   1   9   7        9.64       13.47      3.60 o 
   2   9   7      378.70      374.44      7.47 o 
   3   9   7      104.02      105.91      2.91 o 
   4   9   7      219.51      206.57      6.68 o 
   5   9   7        0.01       -0.19      1.20 o 
   6   9   7       10.50       10.39      2.34 o 
   7   9   7        3.11        0.16      0.97 o 
   8   9   7        2.07        1.00      1.03 o 
   9   9   7        6.60        3.99      1.19 o 
  -1  10   7      111.63      122.85      3.63 o 
   0  10   7      239.27      251.00      5.75 o 
   1  10   7        0.37       -0.95      0.95 o 
   2  10   7       19.05       17.22      1.28 o 
   3  10   7       83.77       77.61      3.73 o 
   4  10   7        1.71        1.89      1.32 o 
   6  10   7        7.69        5.05      1.72 o 
   7  10   7       87.26       84.38      2.76 o 
   8  10   7        9.20        7.38      1.39 o 
   1  11   7       12.85       17.94      2.65 o 
   2  11   7        3.29        3.69      1.78 o 
   3  11   7       91.92       91.82      4.29 o 
   4  11   7       11.62       15.36      2.34 o 
   5  11   7       19.38       22.77      2.25 o 
   6  11   7      206.44      233.46      7.79 o 
   7  11   7       20.78       21.93      2.37 o 
   3  12   7       73.95       76.44      4.11 o 
   4  12   7        1.91        3.54      1.83 o 
   5  12   7       49.00       46.04      3.13 o 
   6  12   7       55.79       62.07      3.70 o 
  -2  -9   8        1.36        3.33      1.96 o 
  -1  -9   8        0.36       -0.16      1.77 o 
  -4  -8   8      268.04      298.99      9.62 o 
  -3  -8   8        0.30        0.30      1.62 o 
  -2  -8   8       86.14       85.30      4.24 o 
  -1  -8   8       42.56       50.39      3.27 o 
   0  -8   8       12.06       14.61      2.35 o 
   1  -8   8      236.90      252.21      8.57 o 
   2  -8   8       16.86       15.71      1.91 o 
  -5  -7   8       17.15       22.87      2.07 o 
  -4  -7   8        5.79        3.71      1.45 o 
  -3  -7   8        0.48        1.48      1.48 o 
  -2  -7   8        8.63       11.62      2.01 o 
   0  -7   8        0.04       -0.30      1.21 o 
   1  -7   8      126.17      138.68      3.89 o 
   2  -7   8       27.03       25.07      1.72 o 
   3  -7   8        0.92        0.74      1.25 o 
  -6  -6   8        0.09        3.19      1.93 o 
  -5  -6   8       39.48       40.36      1.93 o 
  -4  -6   8      143.24      138.18      3.68 o 
  -3  -6   8        3.47        3.32      1.07 o 
  -2  -6   8      106.19      102.98      4.32 o 
  -1  -6   8        1.25       -0.63      1.24 o 
   0  -6   8      304.83      314.89      9.43 o 
   1  -6   8       27.91       25.63      1.54 o 
   2  -6   8        7.55        5.99      2.23 o 
   3  -6   8       10.70       11.80      2.53 o 
   4  -6   8       43.02       48.46      2.34 o 
  -6  -5   8      117.95      113.57      4.84 o 
  -5  -5   8      166.41      171.80      6.09 o 
  -4  -5   8       10.66       10.15      1.30 o 
  -3  -5   8       78.88       70.96      2.31 o 
  -2  -5   8       79.71       78.97      3.52 o 
  -1  -5   8       31.47       27.55      1.54 o 
   0  -5   8        8.33        8.30      1.14 o 
   1  -5   8      264.35      266.34      5.80 o 
   2  -5   8      436.01      445.97      8.92 o 
   3  -5   8       10.77       11.40      1.38 o 
   4  -5   8       87.56       91.34      3.07 o 
   5  -5   8        3.68        3.27      1.27 o 
  -6  -4   8       87.13       85.97      4.15 o 
  -5  -4   8      355.89      354.53     10.28 o 
  -4  -4   8      258.77      279.12      5.82 o 
  -3  -4   8      340.11      324.39      6.48 o 
  -2  -4   8      258.62      251.35      4.26 o 
  -1  -4   8      211.95      213.19      6.67 o 
   0  -4   8        8.67        7.83      1.02 o 
   1  -4   8       81.54       79.46      2.46 o 
   2  -4   8       36.02       37.17      1.73 o 
   3  -4   8       74.54       76.86      2.59 o 
   4  -4   8       22.08       22.80      1.52 o 
   5  -4   8      297.46      298.34      6.76 o 
   6  -4   8        0.01       -0.28      1.17 o 
  -7  -3   8       16.80       18.90      2.22 o 
  -6  -3   8        3.27        3.21      1.63 o 
  -5  -3   8        5.14        5.62      1.65 o 
  -4  -3   8      644.25      651.60     16.77 o 
  -3  -3   8       88.39       83.18      1.95 o 
  -2  -3   8        0.06        0.21      0.55 o 
  -1  -3   8       77.84       69.30      1.67 o 
   0  -3   8      270.41      272.39      5.60 o 
   1  -3   8       42.58       52.05      1.89 o 
   2  -3   8       54.19       52.04      1.93 o 
   3  -3   8        5.32        2.91      0.91 o 
   4  -3   8      226.53      222.40      5.15 o 
   5  -3   8      120.82      124.34      3.59 o 
   6  -3   8      124.46      130.57      3.81 o 
   7  -3   8        5.02        6.06      1.44 o 
  -7  -2   8        5.38        7.22      2.25 o 
  -6  -2   8       68.02       80.55      3.99 o 
  -5  -2   8       24.48       24.49      2.08 o 
  -4  -2   8       13.75       11.42      1.77 o 
  -3  -2   8      455.52      236.17      6.98 o 
  -2  -2   8        2.31        2.59      0.62 o 
  -1  -2   8      452.55      436.25      8.06 o 
   0  -2   8        1.23        1.79      0.60 o 
   1  -2   8      395.92      414.84      7.94 o 
   2  -2   8      163.67      169.77      3.96 o 
   3  -2   8      271.33      272.75      5.78 o 
   4  -2   8       21.17       17.98      1.22 o 
   5  -2   8      154.18      155.42      4.02 o 
   6  -2   8      235.01      245.44      5.71 o 
   7  -2   8       90.55       90.37      3.11 o 
   8  -2   8      291.99      331.57     11.02 o 
  -7  -1   8       39.98       42.46      3.18 o 
  -6  -1   8       35.73       36.68      2.76 o 
  -5  -1   8       40.50       39.31      2.61 o 
  -4  -1   8      570.37      581.78     15.29 o 
  -3  -1   8       45.04       55.30      6.06 o 
  -2  -1   8      156.68      168.57      3.79 o 
  -1  -1   8      424.65      425.69      6.40 o 
   0  -1   8      241.91      247.79      4.01 o 
   1  -1   8      619.34      666.07      9.53 o 
   2  -1   8        7.95        8.02      2.18 o 
   3  -1   8      318.36      304.16      6.20 o 
   4  -1   8       26.38       20.19      1.27 o 
   5  -1   8       13.09       11.94      1.23 o 
   6  -1   8        0.94       -0.44      1.15 o 
   7  -1   8        0.34       -0.36      0.93 o 
   8  -1   8       41.59       34.73      1.97 o 
  -6   0   8        5.87        4.03      1.87 o 
  -5   0   8       24.73       24.06      1.48 o 
  -4   0   8       21.33       20.83      1.30 o 
  -3   0   8        1.74        1.86      0.82 o 
  -2   0   8        0.80        1.29      0.71 o 
  -1   0   8        2.64        2.75      0.55 o 
   0   0   8      282.48      278.62      4.39 o 
   1   0   8        1.75        2.64      1.11 o 
   2   0   8     1321.23     1307.20     22.31 o 
   3   0   8      122.37      107.08      2.79 o 
   4   0   8        1.43        1.16      0.72 o 
   5   0   8      125.15      124.55      3.29 o 
   6   0   8       13.65       12.70      1.28 o 
   7   0   8       78.94       80.50      2.93 o 
   8   0   8       80.38       90.88      3.07 o 
  -6   1   8      118.56      122.72      3.54 o 
  -5   1   8        0.06       -0.22      0.93 o 
  -4   1   8       34.02       39.13      1.75 o 
  -3   1   8      186.26      188.31      4.31 o 
  -2   1   8      964.14      964.20     18.36 o 
  -1   1   8      562.13      561.60     10.19 o 
   0   1   8     2732.04     2727.79     56.41 o 
   1   1   8       83.73       74.26      1.63 o 
   2   1   8       19.37       26.85      3.37 o 
   3   1   8      254.83      258.15      5.26 o 
   4   1   8       12.08       10.83      1.15 o 
   5   1   8      504.30      517.70      9.77 o 
   6   1   8      208.10      207.63      4.76 o 
   7   1   8      149.92      145.04      3.83 o 
   8   1   8       21.98       16.40      1.36 o 
   9   1   8       99.22      108.78      3.47 o 
  -6   2   8       33.60       32.49      1.87 o 
  -5   2   8      103.75       92.94      2.90 o 
  -4   2   8       71.70       69.17      2.32 o 
  -3   2   8       45.81       48.32      1.85 o 
  -2   2   8       40.58       34.61      1.51 o 
  -1   2   8        2.06        3.60      0.79 o 
   0   2   8       36.80       34.16      1.41 o 
   1   2   8     1536.10     1559.20     21.22 o 
   2   2   8      628.16      614.06      9.19 o 
   3   2   8      737.46      722.63     12.57 o 
   4   2   8      114.08      101.76      2.66 o 
   5   2   8        0.03       -0.61      0.61 o 
   6   2   8       39.60       40.36      2.14 o 
   7   2   8      379.79      360.06      7.36 o 
   8   2   8       12.13       13.77      1.48 o 
   9   2   8       29.18       34.87      1.95 o 
  -6   3   8       22.89       22.56      1.67 o 
  -5   3   8        0.47       -1.01      1.01 o 
  -4   3   8      121.11      113.50      3.22 o 
  -3   3   8      303.07      272.06      5.78 o 
  -2   3   8        1.27        0.90      0.75 o 
  -1   3   8        0.05        0.80      0.91 o 
   0   3   8       26.13       23.01      1.18 o 
   1   3   8     1666.37     1667.33     27.96 o 
   2   3   8     1319.03     1277.81     17.53 o 
   3   3   8      127.13      118.94      2.79 o 
   4   3   8       72.33       65.09      1.52 o 
   5   3   8        0.16        1.43      1.87 o 
   6   3   8      140.57      141.11      3.50 o 
   7   3   8       74.92       72.57      2.44 o 
   8   3   8       10.82       15.90      1.50 o 
   9   3   8       88.11       92.39      4.27 o 
  -5   4   8       95.94       98.99      3.19 o 
  -4   4   8      313.98      315.39      6.80 o 
  -3   4   8      134.98      140.23      3.68 o 
  -2   4   8      109.63      119.87      3.20 o 
  -1   4   8      179.75      187.56      4.24 o 
   0   4   8      273.40      262.98      5.42 o 
   1   4   8      250.70      245.22      5.06 o 
   2   4   8      987.46      971.86     17.60 o 
   3   4   8       17.39       15.00      1.06 o 
   4   4   8     1261.54     1227.41     20.80 o 
   5   4   8       10.38        9.21      0.95 o 
   6   4   8      241.33      247.57      5.25 o 
   7   4   8       78.19       80.02      2.51 o 
   8   4   8       11.19       10.37      1.80 o 
   9   4   8       40.11       37.80      2.64 o 
  -5   5   8        1.84        2.32      1.26 o 
  -4   5   8       61.81       58.77      2.33 o 
  -3   5   8        2.35        2.52      1.00 o 
  -2   5   8        0.66       -0.38      0.84 o 
  -1   5   8       99.04       84.63      2.52 o 
   0   5   8       86.78       93.47      2.62 o 
   1   5   8      167.19      175.06      3.97 o 
   2   5   8      363.99      369.67      7.11 o 
   3   5   8       16.72       12.97      0.86 o 
   4   5   8      263.62      254.63      4.13 o 
   5   5   8       24.81       25.95      0.97 o 
   6   5   8      229.06      227.07      4.87 o 
   7   5   8       99.78      102.92      2.90 o 
   8   5   8       26.32       26.02      2.16 o 
   9   5   8        5.59        7.70      1.86 o 
  -4   6   8        0.07       -0.50      1.17 o 
  -3   6   8       13.31       13.32      1.36 o 
  -2   6   8      355.70      351.71      7.30 o 
  -1   6   8       31.81       31.15      1.52 o 
   0   6   8      146.36      169.17      4.01 o 
   1   6   8       79.39       80.10      2.38 o 
   2   6   8      162.84      166.31      3.83 o 
   3   6   8       87.45       78.98      2.28 o 
   4   6   8     1177.92     1160.19     16.10 o 
   5   6   8      198.75      197.65      4.28 o 
   6   6   8      298.27      297.17      4.85 o 
   7   6   8      456.89      463.90     12.49 o 
   8   6   8      291.65      316.61      9.32 o 
   9   6   8        0.50       -0.30      1.38 o 
  -3   7   8       63.76       68.20      2.61 o 
  -2   7   8      176.25      178.38      5.48 o 
  -1   7   8       66.02       69.03      2.41 o 
   0   7   8        7.79        5.60      0.98 o 
   1   7   8      155.84      149.44      3.70 o 
   2   7   8       21.52       61.30      2.86 o 
   3   7   8       81.51       85.91      2.83 o 
   4   7   8      136.16      121.27      3.05 o 
   5   7   8      441.46      416.50      9.97 o 
   6   7   8       32.83       33.07      1.51 o 
   7   7   8        2.56       -0.59      0.76 o 
   8   7   8       39.48       41.76      2.61 o 
   9   7   8        1.58        0.37      1.44 o 
  -2   8   8      144.87      147.04      6.21 o 
  -1   8   8       54.63       58.02      2.27 o 
   0   8   8       19.16       22.69      1.43 o 
   1   8   8        1.01        0.32      0.82 o 
   2   8   8       38.65       37.61      2.32 o 
   3   8   8        0.52        0.40      0.88 o 
   4   8   8       18.23       18.26      1.18 o 
   5   8   8        0.83        0.88      1.15 o 
   6   8   8       32.13       24.46      1.45 o 
   7   8   8        5.89        5.89      1.07 o 
   8   8   8        6.64        3.78      1.44 o 
   9   8   8       24.21       26.33      2.25 o 
  -1   9   8      179.30      182.07      4.67 o 
   0   9   8        3.29        5.04      1.39 o 
   1   9   8        0.77        0.84      0.94 o 
   2   9   8        0.81        0.07      0.94 o 
   3   9   8        0.94        0.53      0.84 o 
   4   9   8       88.10       88.63      3.87 o 
   5   9   8        1.40        3.64      1.38 o 
   6   9   8      445.53      439.82     12.20 o 
   7   9   8      139.71      132.02      3.49 o 
   8   9   8       91.47       99.75      3.06 o 
   9   9   8       22.44       22.23      2.32 o 
   0  10   8      220.79      224.12      5.41 o 
   1  10   8       94.52       99.34      3.89 o 
   2  10   8      531.17      559.19     10.77 o 
   3  10   8       43.79       38.92      2.74 o 
   4  10   8       55.60       48.95      2.98 o 
   5  10   8        3.68        5.01      1.75 o 
   6  10   8       20.26       16.55      1.99 o 
   7  10   8      150.49      155.16      5.82 o 
   8  10   8      127.08      138.47      3.85 o 
   1  11   8       73.80       69.30      2.89 o 
   2  11   8       18.73       17.85      2.68 o 
   3  11   8       92.21       88.60      4.26 o 
   4  11   8       48.33       49.66      3.18 o 
   5  11   8       39.12       42.16      2.86 o 
   6  11   8        6.24        4.38      1.95 o 
   7  11   8       24.79       23.22      2.46 o 
  -2  -8   9      288.87      321.00     10.30 o 
  -1  -8   9        0.01       -1.68      1.68 o 
   0  -8   9       33.61       40.44      3.04 o 
  -4  -7   9        3.99        4.99      1.96 o 
  -3  -7   9        0.94       -0.31      1.63 o 
  -2  -7   9       43.47       43.56      3.04 o 
  -1  -7   9       30.77       27.71      2.43 o 
   0  -7   9      105.10      117.46      5.05 o 
   1  -7   9      259.72      293.55      9.53 o 
   2  -7   9       24.11       22.67      1.82 o 
  -5  -6   9        0.08        0.18      1.74 o 
  -4  -6   9        2.36        1.00      1.14 o 
  -3  -6   9       28.71       32.19      2.52 o 
  -2  -6   9      198.18      196.17      6.77 o 
  -1  -6   9        1.14        2.40      1.50 o 
   0  -6   9       19.18       19.97      1.51 o 
   1  -6   9        2.56        2.32      1.20 o 
   2  -6   9       32.11       31.12      1.87 o 
   3  -6   9      109.87      108.61      3.52 o 
   4  -6   9        1.11        1.14      1.41 o 
  -5  -5   9       85.19       87.28      4.17 o 
  -4  -5   9        0.31        1.47      1.57 o 
  -3  -5   9      182.22      172.48      4.13 o 
  -2  -5   9       42.39       42.94      2.73 o 
  -1  -5   9      301.28      185.94      6.24 o 
   0  -5   9      110.16      100.96      2.98 o 
   1  -5   9       13.84        7.89      1.31 o 
   2  -5   9      192.58      216.11      5.19 o 
   3  -5   9        0.58        0.70      1.81 o 
   4  -5   9      541.97      546.18     10.99 o 
   5  -5   9      112.75      113.50      3.73 o 
  -6  -4   9       43.26       47.95      3.18 o 
  -5  -4   9       19.93       22.32      2.25 o 
  -4  -4   9      198.46      220.28      7.13 o 
  -3  -4   9       26.80       26.37      1.73 o 
  -2  -4   9        5.74        4.26      1.39 o 
  -1  -4   9       23.32       21.48      1.34 o 
   0  -4   9      583.72      558.78     10.55 o 
   1  -4   9       45.52       46.84      1.95 o 
   2  -4   9      377.52      377.27     13.18 o 
   3  -4   9       41.21       42.45      1.92 o 
   4  -4   9        9.78       11.61      1.49 o 
   5  -4   9       29.11       26.08      1.80 o 
   6  -4   9      102.27      115.80      3.77 o 
  -6  -3   9       24.95       27.77      2.56 o 
  -5  -3   9        0.44       -0.36      1.44 o 
  -4  -3   9      146.81      137.35      5.11 o 
  -3  -3   9      493.67      480.13     12.74 o 
  -2  -3   9       45.97       40.76      1.65 o 
  -1  -3   9       55.51       52.57      2.04 o 
   0  -3   9       38.03       33.69      1.56 o 
   1  -3   9       81.03       74.31      2.39 o 
   2  -3   9       71.77       58.01      2.12 o 
   3  -3   9       85.18       79.76      2.61 o 
   4  -3   9       77.08       77.12      2.66 o 
   5  -3   9        3.25        5.62      1.39 o 
   6  -3   9      114.40      108.96      3.48 o 
  -6  -2   9        3.74        6.97      2.11 o 
  -5  -2   9       37.18       41.17      2.83 o 
  -4  -2   9       37.18       39.60      2.59 o 
  -3  -2   9      221.88      219.26      6.85 o 
  -2  -2   9      130.09      119.16      3.05 o 
  -1  -2   9      123.61      119.44      2.43 o 
   0  -2   9        2.51        2.66      1.31 o 
   1  -2   9      137.85      133.36      3.37 o 
   2  -2   9      182.57      171.29      4.09 o 
   3  -2   9      235.15      235.44      5.28 o 
   4  -2   9       20.00       21.27      1.42 o 
   5  -2   9      135.20      131.43      3.69 o 
   6  -2   9        7.94        4.64      1.21 o 
   7  -2   9        0.61       -0.24      1.19 o 
  -6  -1   9        9.75       11.36      2.41 o 
  -5  -1   9       36.24       33.80      2.62 o 
  -4  -1   9      220.95      229.08      5.16 o 
  -3  -1   9       72.88       74.76      2.40 o 
  -2  -1   9     2686.22     2833.41     47.01 o 
  -1  -1   9       91.21       93.19      2.04 o 
   0  -1   9       22.44       24.70      1.01 o 
   1  -1   9      465.82      468.79      8.85 o 
   2  -1   9      540.86      520.87     10.90 o 
   3  -1   9        3.45        3.44      0.91 o 
   4  -1   9      252.48      257.86      5.68 o 
   5  -1   9        5.77        2.28      0.98 o 
   6  -1   9      296.88      307.60      6.78 o 
   7  -1   9        8.84        6.11      1.31 o 
   8  -1   9       59.37       68.06      2.79 o 
  -6   0   9       28.64       30.62      2.71 o 
  -5   0   9        0.34        0.42      1.29 o 
  -4   0   9      180.05      187.37      4.48 o 
  -3   0   9      790.76      799.47     15.16 o 
  -2   0   9       13.26       10.99      1.21 o 
  -1   0   9      529.12      557.88     10.23 o 
   0   0   9      140.76      146.28      2.73 o 
   1   0   9       66.14       62.55      1.54 o 
   2   0   9      115.40      113.03      2.92 o 
   3   0   9       21.78       11.64      1.05 o 
   4   0   9      103.73       99.01      2.85 o 
   5   0   9        2.80        1.59      0.77 o 
   6   0   9       10.37       10.89      3.00 o 
   7   0   9       11.01        9.70      1.37 o 
   8   0   9       12.19       11.94      1.60 o 
  -6   1   9       51.18       44.77      3.25 o 
  -5   1   9      241.32      237.84      5.53 o 
  -4   1   9        0.35        0.80      0.94 o 
  -3   1   9       48.67       47.10      1.88 o 
  -2   1   9        9.43        6.25      1.00 o 
  -1   1   9      159.13      161.91      4.32 o 
   0   1   9     1270.07     1270.46     30.62 o 
   1   1   9      299.93      306.21      4.86 o 
   2   1   9     1064.46     1065.41     24.45 o 
   3   1   9      567.09      593.21     11.82 o 
   4   1   9      939.17      922.63     16.38 o 
   5   1   9       26.21       27.58      1.48 o 
   6   1   9      237.72      236.46      5.36 o 
   7   1   9      272.68      268.05      6.04 o 
   8   1   9       48.82       51.54      2.29 o 
  -5   2   9       20.41       20.73      1.52 o 
  -4   2   9      118.03      100.62      3.05 o 
  -3   2   9      618.27      598.91     11.24 o 
  -2   2   9       28.89       30.18      1.47 o 
  -1   2   9        0.96        2.67      0.80 o 
   0   2   9      120.53      132.07      3.25 o 
   2   2   9      585.31      578.54      8.41 o 
   3   2   9       71.62       60.16      2.86 o 
   4   2   9      752.51      730.45     13.14 o 
   5   2   9       74.23       76.61      2.40 o 
   6   2   9      100.81       97.17      2.88 o 
   7   2   9      131.13      120.79      3.43 o 
   8   2   9       41.27       46.91      2.12 o 
   9   2   9        7.62        3.05      2.20 o 
  -5   3   9        3.12        0.13      1.19 o 
  -4   3   9       26.63       19.04      1.43 o 
  -3   3   9        0.23        2.32      1.45 o 
  -2   3   9        0.19       -0.32      0.83 o 
  -1   3   9       90.86       86.50      2.56 o 
   0   3   9      287.44      278.53      5.74 o 
   1   3   9       98.79      103.23      2.73 o 
   2   3   9      422.79      421.61      8.39 o 
   3   3   9     1426.30     1375.57     24.24 o 
   4   3   9       93.95       87.68      8.09 o 
   5   3   9        4.91        1.99      0.78 o 
   6   3   9      270.90      260.75      5.64 o 
   7   3   9       60.04       57.49      2.21 o 
   8   3   9       52.05       48.23      2.14 o 
   9   3   9        8.81       10.90      2.05 o 
  -4   4   9        3.14        0.68      0.99 o 
  -3   4   9      171.59      165.88      4.23 o 
  -2   4   9        5.25        0.65      0.85 o 
  -1   4   9      228.06      227.32      5.04 o 
   0   4   9       93.56       85.14      2.52 o 
   1   4   9      306.07      317.19      6.38 o 
   2   4   9      339.48      341.05      7.66 o 
   3   4   9       67.44       68.18      1.64 o 
   4   4   9        0.85        0.85      0.56 o 
   5   4   9       10.36        9.50      1.02 o 
   6   4   9     1910.91     1870.01     31.79 o 
   7   4   9       66.53       66.63      2.34 o 
   8   4   9      352.72      362.63      7.57 o 
   9   4   9       50.51       45.08      2.98 o 
  -4   5   9      298.40      310.81      7.37 o 
  -3   5   9       51.75       47.10      2.04 o 
  -2   5   9      348.89      338.18      7.10 o 
  -1   5   9        2.26        1.03      0.90 o 
   0   5   9      250.95      249.93      5.42 o 
   1   5   9       36.45       33.26      1.51 o 
   2   5   9      168.04      163.57      3.83 o 
   3   5   9     1625.84     1618.10     27.35 o 
   4   5   9      173.68      174.67      3.13 o 
   5   5   9       25.18       22.55      4.00 o 
   6   5   9       36.41       36.57      1.64 o 
   7   5   9      194.64      211.24      4.85 o 
   8   5   9       48.12       48.85      2.92 o 
   9   5   9       16.34       13.86      2.22 o 
  -3   6   9       11.91        9.80      2.72 o 
  -2   6   9       15.69       19.63      1.37 o 
  -1   6   9      138.03      119.83      3.37 o 
   0   6   9       13.16       14.61      1.44 o 
   1   6   9        0.03        0.38      0.76 o 
   2   6   9       16.42       16.77      1.12 o 
   3   6   9       73.47       73.97      2.27 o 
   4   6   9       20.84       19.36      1.19 o 
   5   6   9      158.13      142.80      2.77 o 
   6   6   9       66.72       66.50      2.14 o 
   7   6   9       17.14       15.72      1.72 o 
   8   6   9      153.28      161.11      5.76 o 
   9   6   9       16.26       17.97      2.08 o 
  -3   7   9      292.25      307.24      6.98 o 
  -2   7   9       95.20      107.67      3.34 o 
  -1   7   9       47.05       43.80      1.96 o 
   0   7   9      465.03      416.05      8.36 o 
   1   7   9       91.57       87.11      2.68 o 
   2   7   9        4.20        2.80      0.89 o 
   3   7   9       33.95       33.51      1.55 o 
   4   7   9       18.88       18.37      2.20 o 
   5   7   9      258.24      253.71      6.36 o 
   6   7   9        5.70        3.46      0.94 o 
   7   7   9      134.87      137.89      4.95 o 
   8   7   9        0.82       -1.09      1.36 o 
   9   7   9        0.61       -1.27      1.53 o 
  -2   8   9        5.45        6.48      1.44 o 
  -1   8   9        5.10        4.10      1.20 o 
   0   8   9      322.41      332.99      7.11 o 
   1   8   9       51.09       52.78      2.12 o 
   2   8   9      207.77      208.46      4.84 o 
   3   8   9      136.32      131.72      3.46 o 
   4   8   9      193.19      186.99      4.37 o 
   5   8   9      258.54      248.64      7.66 o 
   6   8   9      256.38      279.71      8.39 o 
   7   8   9        2.43        1.79      0.94 o 
   8   8   9       34.81       31.73      2.40 o 
   9   8   9        4.22        1.77      1.80 o 
  -1   9   9      130.06      129.87      3.85 o 
   0   9   9       28.10       23.11      2.61 o 
   1   9   9      525.44      503.69      9.95 o 
   2   9   9      218.74      212.45      5.04 o 
   3   9   9       82.91       83.03      3.69 o 
   4   9   9       17.77       15.54      1.80 o 
   5   9   9       64.05       66.35      3.36 o 
   6   9   9      145.44      145.88      5.41 o 
   7   9   9       23.53       19.20      2.10 o 
   8   9   9       25.59       25.53      2.29 o 
   1  10   9       46.05       48.39      2.20 o 
   2  10   9      140.49      138.21      3.85 o 
   3  10   9       29.56       33.45      2.67 o 
   4  10   9      208.48      226.41      7.58 o 
   5  10   9       20.36       20.11      2.10 o 
   6  10   9       64.46       68.80      3.64 o 
   7  10   9      116.48      128.70      5.26 o 
   3  11   9       69.77       66.62      3.82 o 
   4  11   9        0.36       -0.13      1.68 o 
   5  11   9        6.40        9.01      2.16 o 
   6  11   9       99.00      104.48      4.83 o 
  -2  -7  10       72.04       84.38      4.30 o 
  -1  -7  10        0.10        1.17      1.72 o 
   0  -7  10        0.66        0.84      1.92 o 
  -3  -6  10        3.53        4.80      1.96 o 
  -2  -6  10      189.01      197.88      6.97 o 
  -1  -6  10       50.56       46.75      3.03 o 
   0  -6  10      246.92      263.79      8.54 o 
   1  -6  10       32.00       28.91      1.87 o 
   2  -6  10      162.38      176.81      4.79 o 
  -4  -5  10       46.29       43.06      2.82 o 
  -2  -5  10        6.85        4.35      1.63 o 
  -1  -5  10       33.87       32.84      2.44 o 
   0  -5  10        0.80        0.29      1.03 o 
   1  -5  10       32.25       36.77      1.91 o 
   2  -5  10       97.77      102.72      3.32 o 
   3  -5  10       97.24      108.72      3.52 o 
   4  -5  10       34.43       35.46      2.17 o 
  -5  -4  10      104.56      107.77      4.68 o 
  -4  -4  10       17.62       18.92      2.08 o 
  -2  -4  10      121.79      136.92      5.07 o 
  -1  -4  10       33.41       30.58      1.60 o 
   0  -4  10      338.79      335.18      7.01 o 
   1  -4  10        5.48        4.82      1.10 o 
   2  -4  10      120.91      117.81      3.48 o 
   3  -4  10       39.94       38.40      2.12 o 
   4  -4  10      435.55      456.53      9.50 o 
   5  -4  10       12.74       17.22      1.96 o 
  -5  -3  10        6.69        7.87      2.14 o 
  -4  -3  10      119.76      123.58      4.93 o 
  -3  -3  10       40.74       39.09      2.50 o 
  -2  -3  10        2.46        3.28      1.39 o 
  -1  -3  10      182.75      190.46      4.42 o 
   0  -3  10       99.21      100.95      2.96 o 
   1  -3  10      349.69      343.23      7.12 o 
   2  -3  10       90.84       99.55      3.03 o 
   3  -3  10       30.87       31.74      1.74 o 
   4  -3  10      127.41      135.27      3.85 o 
   5  -3  10       52.82       50.05      2.32 o 
   6  -3  10      100.19      104.32      3.53 o 
  -5  -2  10       90.44       91.25      4.42 o 
  -4  -2  10        2.31        1.48      1.68 o 
  -3  -2  10        0.21        1.10      1.00 o 
  -2  -2  10       39.32       39.89      1.73 o 
  -1  -2  10       58.15       57.79      2.94 o 
   0  -2  10       26.33       20.02      1.77 o 
   1  -2  10      386.09      367.65      8.99 o 
   2  -2  10       16.04       11.84      1.28 o 
   3  -2  10       27.08       34.38      2.12 o 
   4  -2  10        0.29        0.39      0.96 o 
   5  -2  10       29.03       24.67      1.65 o 
   6  -2  10        3.24        0.75      1.19 o 
  -5  -1  10      152.96      162.14      6.27 o 
  -4  -1  10      126.07      125.90      3.51 o 
  -3  -1  10        0.17        0.09      1.60 o 
  -2  -1  10       11.45        8.26      1.15 o 
  -1  -1  10        3.32        3.61      2.64 o 
   0  -1  10      265.68      277.29      5.74 o 
   1  -1  10      241.40      257.87      8.02 o 
   2  -1  10      433.33      407.39      8.06 o 
   3  -1  10      510.91      478.15     13.29 o 
   4  -1  10      433.32      423.46      8.57 o 
   5  -1  10        0.09        0.32      1.38 o 
   6  -1  10      198.11      208.17      5.18 o 
   7  -1  10       11.41       17.94      1.68 o 
  -5   0  10       20.72       19.90      2.38 o 
  -4   0  10      106.37      109.31      3.27 o 
  -3   0  10       22.34       24.36      1.50 o 
  -2   0  10      151.61      152.20      3.80 o 
  -1   0  10      110.51      111.31      3.02 o 
   0   0  10      237.98      239.77      5.08 o 
   1   0  10        6.98        5.70      0.94 o 
   2   0  10      170.50      139.54     22.33 o 
   3   0  10       64.95       66.74      2.27 o 
   4   0  10       80.02       68.10      2.38 o 
   5   0  10        1.19        1.45      0.92 o 
   6   0  10       27.00       22.46      1.56 o 
   7   0  10       10.71       10.54      1.50 o 
  -5   1  10        8.76        9.51      1.63 o 
  -4   1  10       21.62       21.18      1.49 o 
  -3   1  10      137.98      143.05      3.78 o 
  -2   1  10       81.08       79.30      2.55 o 
  -1   1  10      528.14      537.29     10.08 o 
   0   1  10      374.97      387.02      7.55 o 
   1   1  10      402.12      402.45      8.03 o 
   2   1  10      494.88      520.04     10.69 o 
   3   1  10      372.82      355.76      8.97 o 
   4   1  10      261.24      256.67      5.60 o 
   5   1  10        4.08        2.48      0.97 o 
   6   1  10       23.27       20.11      2.04 o 
   7   1  10        0.17        1.77      1.08 o 
   8   1  10        3.29        2.92      1.25 o 
  -5   2  10       66.38       64.91      3.52 o 
  -4   2  10       75.36       76.06      3.13 o 
  -3   2  10      152.60      152.65      3.98 o 
  -2   2  10        2.06        1.94      1.47 o 
  -1   2  10      630.45      610.17     11.34 o 
   0   2  10       62.58       65.27      2.18 o 
   1   2  10        4.30        5.80      1.00 o 
   2   2  10     1081.65     1019.01     25.67 o 
   3   2  10       29.31       31.21      1.48 o 
   4   2  10      241.30      224.30      5.91 o 
   5   2  10      619.60      584.88     11.04 o 
   6   2  10      192.45      182.43      4.49 o 
   7   2  10      116.83      119.96      3.50 o 
   8   2  10       42.01       45.28      2.17 o 
  -4   3  10       21.36       17.60      1.47 o 
  -3   3  10      237.43      230.93      5.42 o 
  -2   3  10        1.81        2.08      0.99 o 
  -1   3  10      140.96      141.03      3.67 o 
   0   3  10       21.75       23.16      1.63 o 
   1   3  10      535.69      526.38      9.84 o 
   2   3  10     1003.84     1005.40     17.51 o 
   3   3  10        9.30        9.50      1.60 o 
   4   3  10      147.84      146.54      5.32 o 
   5   3  10      599.08      587.07     11.00 o 
   6   3  10       24.74       22.27      1.45 o 
   7   3  10        4.73        5.39      1.69 o 
   8   3  10       34.79       30.76      1.82 o 
  -4   4  10       24.79       24.62      2.68 o 
  -3   4  10       56.65       48.26      2.14 o 
  -2   4  10        1.68        1.58      1.02 o 
  -1   4  10      128.55      138.91      3.66 o 
   0   4  10       32.66       28.11      1.49 o 
   1   4  10      669.14      637.61     11.73 o 
   2   4  10       11.08       12.25      1.50 o 
   3   4  10      362.57      356.58      8.81 o 
   4   4  10       12.64       12.91      1.04 o 
   5   4  10       40.54       43.51      2.66 o 
   6   4  10       10.56       11.89      2.92 o 
   7   4  10        8.44        9.31      2.22 o 
   8   4  10      417.75      427.33      9.25 o 
   9   4  10        0.01        0.46      1.62 o 
  -3   5  10       17.12       17.72      1.50 o 
  -2   5  10      447.25      431.83      8.82 o 
  -1   5  10       15.51       13.61      1.44 o 
   0   5  10       91.66       89.35      2.78 o 
   1   5  10       28.26       28.87      1.48 o 
   2   5  10       13.92       13.39      1.29 o 
   3   5  10        0.20        5.05      3.95 o 
   4   5  10      272.40      262.70      5.48 o 
   5   5  10      459.34      393.31     39.31 o 
   6   5  10      135.05      140.44      3.61 o 
   7   5  10        1.95        1.59      0.99 o 
   8   5  10      241.45      244.83      7.87 o 
   9   5  10        0.93        1.38      1.71 o 
  -3   6  10       57.69       62.96      2.61 o 
  -2   6  10       34.78       31.49      1.77 o 
  -1   6  10      114.50      117.29      4.05 o 
   0   6  10       30.38       23.48      1.47 o 
   1   6  10      119.85      106.43      3.09 o 
   2   6  10       25.75       28.25      1.84 o 
   3   6  10       69.88       64.86      2.19 o 
   4   6  10      216.75      211.49      4.73 o 
   5   6  10        0.29        2.95      1.27 o 
   6   6  10       28.25       27.97      1.48 o 
   7   6  10        0.47        0.18      1.41 o 
   8   6  10      191.97      195.00      6.70 o 
  -2   7  10       15.60       19.43      1.75 o 
  -1   7  10      167.05      160.00      4.30 o 
   0   7  10      119.24      119.83      3.49 o 
   1   7  10      104.84      102.38      3.07 o 
   2   7  10      164.69      166.47      6.19 o 
   3   7  10      380.88      369.11      7.62 o 
   4   7  10        1.65        1.15      0.87 o 
   5   7  10       30.47       31.73      1.56 o 
   7   7  10      520.63      549.07     14.52 o 
   8   7  10       22.16       25.35      2.40 o 
  -1   8  10      207.67      206.91      5.21 o 
   0   8  10        0.07        1.25      1.15 o 
   1   8  10       41.51       36.51      1.86 o 
   2   8  10      100.68      114.64      8.87 o 
   3   8  10       77.43       76.88      3.99 o 
   4   8  10       41.21       44.47      1.91 o 
   5   8  10        1.31        3.28      1.45 o 
   8   8  10        5.90        2.46      1.77 o 
   0   9  10       80.29       84.61      4.47 o 
   1   9  10       57.69       55.60      2.37 o 
   2   9  10      224.78      218.38      5.27 o 
   3   9  10       33.47       39.73      1.92 o 
   4   9  10       45.76       52.67      3.09 o 
   5   9  10      102.74       98.41      4.29 o 
   2  10  10        0.16       -0.10      1.13 o 
   3  10  10       10.19       11.95      2.43 o 
   4  10  10       12.07       17.76      2.55 o 
   5  10  10       78.61       76.90      3.91 o 
  -1  -5  11      128.48      128.15      5.20 o 
   0  -5  11       36.61       34.82      1.92 o 
   1  -5  11       44.27       40.87      2.81 o 
   2  -5  11       24.29       26.77      1.89 o 
  -1  -4  11        0.01       -0.58      1.47 o 
   0  -4  11       12.45       16.37      1.53 o 
   1  -4  11        0.72        0.32      1.06 o 
   2  -4  11       19.93       20.41      1.60 o 
   3  -4  11       50.19       48.08      2.29 o 
   4  -4  11       11.24        5.11      1.48 o 
  -4  -3  11      219.13      237.19      7.94 o 
  -1  -3  11       43.61       37.11      2.61 o 
   0  -3  11        0.01       -0.52      0.96 o 
   1  -3  11      241.82      250.29      5.72 o 
   2  -3  11       76.75       73.10      2.61 o 
   3  -3  11      243.75      236.15      5.64 o 
   4  -3  11        1.00        1.97      1.25 o 
   5  -3  11        3.07        2.30      1.31 o 
  -4  -2  11        7.08        8.27      2.37 o 
  -3  -2  11      124.58      132.17      5.17 o 
  -2  -2  11      112.57      121.36      4.80 o 
  -1  -2  11       40.95       39.43      2.50 o 
   0  -2  11        8.10        6.09      1.69 o 
   1  -2  11       20.46       18.14      1.36 o 
   2  -2  11       20.55       15.69      1.30 o 
   3  -2  11        1.80        0.54      0.96 o 
   4  -2  11        8.77        9.50      1.87 o 
   5  -2  11        0.06       -0.01      1.15 o 
   6  -2  11       78.84       93.58      3.32 o 
  -4  -1  11       47.65       56.28      3.51 o 
  -3  -1  11      593.34      646.27     12.19 o 
  -2  -1  11      240.27      244.00      5.46 o 
  -1  -1  11       43.25       47.63      2.74 o 
   0  -1  11        0.24       -0.31      1.15 o 
   2  -1  11      113.03      126.08      3.43 o 
   3  -1  11       37.27       38.03      1.81 o 
   4  -1  11       12.61       11.35      1.42 o 
   5  -1  11      269.13      266.65      8.41 o 
   6  -1  11       22.85       18.61      1.72 o 
  -4   0  11        0.24       -0.14      1.27 o 
  -3   0  11       47.41       45.44      2.11 o 
  -2   0  11      183.91      189.68      4.59 o 
  -1   0  11       18.36       15.45      1.30 o 
   0   0  11      560.35      548.71     14.90 o 
   1   0  11        1.82        0.70      1.18 o 
   2   0  11      113.18      127.03      4.99 o 
   3   0  11      156.50      144.19      3.77 o 
   4   0  11       38.96       34.88      1.75 o 
   5   0  11       22.47       27.78      1.66 o 
   6   0  11        3.57        2.36      1.11 o 
   7   0  11       93.99       99.38      3.38 o 
  -4   1  11      121.19      118.90      3.59 o 
  -3   1  11       20.05       17.28      1.93 o 
  -2   1  11      199.02      187.00      4.54 o 
  -1   1  11      154.52      157.68      3.97 o 
   0   1  11        1.27        2.62      1.43 o 
   1   1  11        0.43        1.44      1.17 o 
   2   1  11      150.08      145.45      5.40 o 
   3   1  11      101.65       42.33      2.46 o 
   4   1  11        8.53        4.98      1.88 o 
   5   1  11       58.37       52.80      2.18 o 
   6   1  11       53.83       54.17      2.28 o 
   7   1  11       20.83       23.81      1.69 o 
  -4   2  11       51.42       51.37      2.71 o 
  -3   2  11        9.46        8.54      1.39 o 
  -2   2  11       71.60       71.96      2.55 o 
  -1   2  11       43.04       42.30      1.90 o 
   0   2  11      203.76      205.30      4.76 o 
   1   2  11      692.29      695.13     12.66 o 
   2   2  11      192.56      181.24      6.18 o 
   3   2  11      278.40      266.33      8.33 o 
   4   2  11      216.50      220.72      6.38 o 
   5   2  11      127.22      121.45      3.41 o 
   6   2  11        1.39       -0.47      1.70 o 
   7   2  11      150.83      149.79      4.15 o 
   8   2  11       39.86       37.60      2.10 o 
  -3   3  11       64.10       63.48      3.04 o 
  -2   3  11        0.09       -0.13      1.00 o 
  -1   3  11      157.45      162.41      4.18 o 
   0   3  11       18.51       17.05      1.29 o 
   1   3  11      275.17      285.14      6.04 o 
   2   3  11        0.02        0.97      1.18 o 
   3   3  11      122.36      113.52      4.54 o 
   4   3  11      210.09      217.72      7.28 o 
   5   3  11       24.28       18.70      1.35 o 
   6   3  11      272.01      258.42      5.83 o 
   7   3  11      114.31      111.66      4.68 o 
   8   3  11        3.38        3.47      1.31 o 
  -3   4  11        0.08        0.06      1.19 o 
  -2   4  11        3.92        5.12      1.23 o 
  -1   4  11        4.05        3.99      1.93 o 
   0   4  11       11.93       15.71      1.27 o 
   1   4  11       43.63       51.24      2.01 o 
   2   4  11       52.06       53.71      2.01 o 
   3   4  11       63.46       65.09      3.22 o 
   4   4  11      143.82      151.64      5.56 o 
   6   4  11       60.12       59.68      2.28 o 
   7   4  11       14.52       11.42      3.70 o 
   8   4  11       42.17       38.45      2.08 o 
  -2   5  11       61.26       61.35      2.49 o 
  -1   5  11       14.44       12.72      1.50 o 
   0   5  11      108.86      103.93      3.14 o 
   1   5  11       31.78       33.99      1.68 o 
   2   5  11      229.94      219.51      5.00 o 
   3   5  11      261.70      264.92      5.70 o 
   4   5  11      104.11      101.76      4.21 o 
   5   5  11       53.31       53.09      2.97 o 
   6   5  11       90.90      100.24      3.03 o 
   7   5  11      495.42      510.54     16.04 o 
   8   5  11      145.95      163.01      6.09 o 
  -2   6  11      163.96      190.62      4.98 o 
  -1   6  11       40.53       34.33      1.87 o 
   0   6  11      100.98      101.50      3.17 o 
   1   6  11      101.06      103.95      3.15 o 
   2   6  11        0.13        0.47      0.90 o 
   3   6  11      118.19      117.85      3.31 o 
   4   6  11       10.63       14.58      1.36 o 
   5   6  11       90.67       86.96      3.93 o 
   6   6  11       23.39       28.15      2.28 o 
   7   6  11        0.83       -0.18      1.59 o 
   8   6  11       11.62        6.34      1.96 o 
  -1   7  11        0.93        0.83      1.23 o 
   0   7  11        7.67        5.97      1.27 o 
   1   7  11       40.64       43.89      2.04 o 
   2   7  11      159.28      155.92      4.10 o 
   3   7  11       52.71       52.77      2.93 o 
   4   7  11      228.38      238.38      5.39 o 
   5   7  11       51.24       47.93      2.82 o 
   6   7  11        3.42        4.90      1.60 o 
   8   7  11        0.00        0.70      2.01 o 
   0   8  11        2.84        0.22      1.19 o 
   1   8  11       42.55       42.10      2.06 o 
   2   8  11       55.46       60.33      2.43 o 
   3   8  11       15.22       17.15      3.42 o 
   4   8  11        0.27        0.67      1.04 o 
   5   8  11      291.71      286.96      6.23 o 
   2   9  11      232.22      240.42      5.79 o 
   3   9  11       11.24       14.50      1.61 o 
   4   9  11       29.47       30.58      1.77 o 
   5   9  11        1.15        0.19      1.77 o 
   0  -4  12       37.06       42.77      2.11 o 
   1  -4  12        6.43        7.55      1.49 o 
   2  -4  12        1.18        1.01      1.29 o 
  -1  -3  12        3.15        3.90      1.75 o 
   0  -3  12       36.60       29.29      2.55 o 
   1  -3  12       57.17       68.33      2.59 o 
   2  -3  12        7.17        4.73      1.29 o 
   3  -3  12      291.81      293.09     11.14 o 
  -2  -2  12       47.82       48.98      3.04 o 
  -1  -2  12      129.51      140.98      5.44 o 
   0  -2  12       53.35       62.98      3.40 o 
   1  -2  12        2.88        2.34      1.51 o 
   2  -2  12        0.01        0.42      1.15 o 
   3  -2  12       32.09       26.23      1.73 o 
   4  -2  12        2.28        2.16      1.28 o 
  -3  -1  12       31.70       31.55      1.93 o 
  -2  -1  12       26.62       21.39      2.14 o 
  -1  -1  12       65.92       69.91      3.58 o 
   0  -1  12        2.75       -0.78      1.26 o 
   1  -1  12       37.35       38.37      2.67 o 
   2  -1  12       13.74        7.07      1.25 o 
   3  -1  12        0.02        0.00      1.04 o 
   4  -1  12       72.20       70.31      2.67 o 
   5  -1  12       11.16       10.00      1.61 o 
  -3   0  12      243.91      256.61      5.97 o 
  -2   0  12       21.20       23.12      1.65 o 
  -1   0  12       22.17       22.14      2.17 o 
   0   0  12       57.81       52.22      3.01 o 
   1   0  12        7.61        6.61      1.50 o 
   2   0  12      403.53      400.31     11.81 o 
   3   0  12       10.15        6.79      1.18 o 
   4   0  12      316.25      322.75      7.05 o 
   5   0  12        1.65        1.65      1.10 o 
   6   0  12       32.28       27.41      1.84 o 
  -3   1  12      131.57      138.16      5.56 o 
  -2   1  12      125.41      123.77      3.58 o 
  -1   1  12      281.83      302.27      6.55 o 
   0   1  12       46.00       40.87      2.64 o 
   1   1  12       17.80       19.54      1.86 o 
   2   1  12        6.45        2.49      1.42 o 
   3   1  12       20.66       17.81      2.04 o 
   4   1  12       53.36       48.22      2.70 o 
   5   1  12       35.46       30.46      1.77 o 
   6   1  12        0.94       -0.16      1.60 o 
  -3   2  12       22.61       25.02      2.47 o 
  -2   2  12      242.68      261.62      6.06 o 
  -1   2  12        2.41        1.06      1.87 o 
   0   2  12        7.93        8.53      1.38 o 
   1   2  12        6.51        7.73      1.68 o 
   2   2  12        5.40        6.22      1.63 o 
   3   2  12      216.15      225.41      7.57 o 
   4   2  12       64.06       59.83      3.42 o 
   5   2  12       23.09       28.85      1.69 o 
   6   2  12       95.98      104.56      3.33 o 
   7   2  12        6.00        3.88      1.40 o 
  -2   3  12       27.23       25.31      1.76 o 
  -1   3  12      322.97      352.37      7.50 o 
   0   3  12       27.00       24.01      1.56 o 
   1   3  12      329.62      352.27     10.57 o 
   2   3  12        0.94        0.57      1.26 o 
   3   3  12      272.71      290.08      9.11 o 
   4   3  12        3.38        4.23      1.63 o 
   5   3  12        2.80        2.41      1.63 o 
   6   3  12      123.13      132.25      3.76 o 
   7   3  12       14.44       14.65      4.47 o 
  -2   4  12       98.74      106.72      3.44 o 
  -1   4  12       43.30       45.13      2.17 o 
   0   4  12       44.71       45.43      2.06 o 
   1   4  12        3.62        4.71      2.19 o 
   2   4  12       22.89       17.67      1.78 o 
   3   4  12      179.27      171.30      6.13 o 
   4   4  12       75.22       77.19      3.76 o 
   5   4  12        6.60        9.86      1.90 o 
   6   4  12        0.53        1.82      1.14 o 
   7   4  12       27.16       29.09      1.80 o 
  -1   5  12        9.59        6.94      1.39 o 
   0   5  12      164.84      180.80      4.66 o 
   1   5  12       42.14       42.17      1.96 o 
   2   5  12      400.13      394.02      8.07 o 
   3   5  12        0.10       -0.42      1.21 o 
   4   5  12       97.12       92.57      4.17 o 
   5   5  12       40.45       39.15      2.76 o 
   6   5  12       47.82       51.59      3.22 o 
   7   5  12        0.00        2.11      1.30 o 
   0   6  12      176.25      186.31      4.84 o 
   1   6  12       31.60       32.94      1.82 o 
   2   6  12      229.45      239.85      5.57 o 
   3   6  12       72.13       80.28      2.72 o 
   4   6  12        4.85        4.95      1.57 o 
   5   6  12      133.51      144.40      5.58 o 
   6   6  12       14.35       18.60      2.43 o 
   7   6  12       90.22       83.92      4.23 o 
   1   7  12       11.03       13.01      1.66 o 
   2   7  12       24.71       22.50      1.56 o 
   3   7  12      113.13      123.00      3.58 o 
   4   7  12        4.54        7.79      1.78 o 
   5   7  12       23.07       26.72      2.34 o 
   6   7  12        1.99        4.63      1.87 o 
   2   8  12        0.23        1.40      1.26 o 
   3   8  12      254.10      277.47      6.34 o 
   4   8  12       27.33       34.91      1.86 o 
   5   8  12       37.10       39.36      2.73 o 
   0  -2  13       23.43       20.97      2.26 o 
   1  -2  13      138.98      128.48      5.61 o 
   2  -2  13      191.19      196.06      7.36 o 
  -1  -1  13       20.83       26.33      2.46 o 
   0  -1  13       23.23       24.01      2.32 o 
   1  -1  13       81.75       84.68      4.23 o 
   2  -1  13        0.22       -0.18      1.68 o 
   3  -1  13       12.34       15.89      1.59 o 
   4  -1  13       64.63       74.14      2.89 o 
  -1   0  13      174.12      168.90      6.25 o 
   0   0  13       39.50       37.95      2.79 o 
   1   0  13       15.93       19.45      2.14 o 
   2   0  13       44.17       40.50      2.92 o 
   3   0  13        0.84        1.15      1.74 o 
   4   0  13      476.77      509.13     17.15 o 
  -1   1  13        1.04       -0.01      1.54 o 
   0   1  13       52.48       50.99      3.06 o 
   1   1  13      201.07      227.66      7.78 o 
   2   1  13       60.64       61.81      3.55 o 
   3   1  13       13.69       17.93      2.16 o 
   4   1  13       34.68       27.92      2.65 o 
   5   1  13       58.62       64.59      2.62 o 
  -1   2  13      127.97      136.74      3.93 o 
   0   2  13        4.56        2.22      1.48 o 
   1   2  13       38.83       38.55      2.58 o 
   2   2  13        0.04       -0.15      1.41 o 
   3   2  13       44.51       53.46      3.36 o 
   4   2  13        9.65       11.98      2.22 o 
   5   2  13       17.64       20.49      2.31 o 
  -1   3  13       56.71       55.38      2.44 o 
   0   3  13        0.40       -0.97      1.47 o 
   1   3  13       51.02       50.39      3.07 o 
   2   3  13        0.37        0.60      1.35 o 
   3   3  13      181.80      171.84      6.43 o 
   4   3  13       11.50       11.86      2.04 o 
   5   3  13      173.75      167.99      6.56 o 
   6   3  13       45.89       47.06      3.31 o 
   0   4  13      225.28      229.13      5.53 o 
   1   4  13       93.33       90.35      4.29 o 
   2   4  13        8.82        9.67      1.81 o 
   3   4  13       13.48       16.97      2.34 o 
   4   4  13       34.68       36.96      2.71 o 
   5   4  13        0.01        1.69      1.60 o 
   6   4  13       75.26       79.83      4.29 o 
   0   5  13        0.23        0.52      1.19 o 
   1   5  13       55.21       64.27      2.53 o 
   2   5  13        2.82        2.94      1.63 o 
   3   5  13        0.40       -0.31      1.21 o 
   4   5  13       39.59       34.26      2.68 o 
   5   5  13       30.52       36.51      2.91 o 
   6   5  13        8.30       19.30      2.71 o 
   1   6  13      272.52      293.00      6.70 o 
   2   6  13      296.62      310.39      9.01 o 
   3   6  13        1.98        2.14      1.59 o 
   4   6  13      168.46      178.09      6.53 o 
   5   6  13       34.17       39.00      2.85 o 
   3   7  13       26.83       26.05      2.47 o 
   4   7  13      119.60      122.93      5.19 o 
   2   1  14       97.94       95.15      4.62 o 
   2   2  14        6.18        5.98      1.68 o 
   3   2  14        0.38        0.81      1.75 o 
   2   3  14        1.94        2.19      1.62 o 
   3   3  14        1.84        3.96      1.80 o 
   3   4  14       80.37       83.80      4.29 o 
                                                 
